# Supplementary material for: Target Identification with Live-Cell Photoaffinity Labeling and Mechanism of Action Elucidation of ARN23765, a Highly Potent CFTR Corrector
Source: J Med Chem. 2025 Feb 10;68(4):4596–618. doi: 10.1021/acs.jmedchem.4c02654 (PMC11873939; doi:10.1021/acs.jmedchem.4c02654)
Supplement: Supplementary file 6 — jm4c02654_si_006.pdb [file jm4c02654_si_006.pdb]

TITLE     Displayed atoms
REMARK   4      COMPLIES WITH FORMAT V. 3.0, 1-DEC-2006
REMARK 888
REMARK 888 WRITTEN BY MAESTRO (A PRODUCT OF SCHRODINGER, LLC)
ATOM      1  N   MET A   1     126.854 170.770 132.291  1.00101.90      A    N1+
ATOM      2  CA  MET A   1     128.145 170.313 132.911  1.00 99.49      A    C  
ATOM      3  C   MET A   1     128.349 171.271 134.110  1.00 99.17      A    C  
ATOM      4  O   MET A   1     128.667 172.447 133.912  1.00 96.01      A    O  
ATOM      5  CB  MET A   1     129.313 170.323 131.889  1.00 96.87      A    C  
ATOM      6  CG  MET A   1     130.576 169.591 132.374  1.00 95.24      A    C  
ATOM      7  SD  MET A   1     130.424 167.784 132.366  1.00 95.43      A    S  
ATOM      8  CE  MET A   1     132.063 167.334 132.990  1.00 96.66      A    C  
ATOM      9  H1  MET A   1     126.637 170.171 131.508  1.00  0.00           H  
ATOM     10  H2  MET A   1     126.115 170.712 132.977  1.00  0.00           H  
ATOM     11  H3  MET A   1     126.964 171.722 131.972  1.00  0.00           H  
ATOM     12  N   GLN A   2     128.140 170.751 135.332  1.00105.45      A    N  
ATOM     13  CA  GLN A   2     128.234 171.502 136.589  1.00105.12      A    C  
ATOM     14  C   GLN A   2     129.676 171.917 136.927  1.00105.99      A    C  
ATOM     15  O   GLN A   2     130.610 171.181 136.615  1.00106.87      A    O  
ATOM     16  CB  GLN A   2     127.658 170.642 137.732  1.00105.83      A    C  
ATOM     17  CG  GLN A   2     126.161 170.315 137.580  1.00106.65      A    C  
ATOM     18  CD  GLN A   2     125.624 169.565 138.799  1.00108.58      A    C  
ATOM     19  NE2 GLN A   2     125.260 168.292 138.624  1.00108.98      A    N  
ATOM     20  OE1 GLN A   2     125.531 170.130 139.886  1.00107.38      A    O  
ATOM     21  H   GLN A   2     127.905 169.773 135.426  1.00  0.00           H  
ATOM     22 HE22 GLN A   2     124.894 167.759 139.399  1.00  0.00           H  
ATOM     23 HE21 GLN A   2     125.373 167.842 137.725  1.00  0.00           H  
ATOM     24  N   ARG A   3     129.818 173.067 137.604  1.00106.19      A    N  
ATOM     25  CA  ARG A   3     131.083 173.548 138.170  1.00106.61      A    C  
ATOM     26  C   ARG A   3     131.485 172.739 139.418  1.00106.23      A    C  
ATOM     27  O   ARG A   3     130.618 172.162 140.076  1.00105.88      A    O  
ATOM     28  CB  ARG A   3     130.945 175.047 138.516  1.00102.76      A    C  
ATOM     29  CG  ARG A   3     130.589 175.964 137.323  1.00103.85      A    C  
ATOM     30  CD  ARG A   3     131.671 176.098 136.230  1.00105.48      A    C  
ATOM     31  NE  ARG A   3     132.860 176.831 136.712  1.00109.04      A    N  
ATOM     32  CZ  ARG A   3     134.045 176.344 137.134  1.00109.32      A    C  
ATOM     33  NH1 ARG A   3     134.364 175.041 137.078  1.00108.92      A    N  
ATOM     34  NH2 ARG A   3     134.943 177.197 137.640  1.00107.57      A    N1+
ATOM     35  H   ARG A   3     128.999 173.609 137.836  1.00  0.00           H  
ATOM     36  HE  ARG A   3     132.727 177.829 136.788  1.00  0.00           H  
ATOM     37 HH12 ARG A   3     135.250 174.719 137.446  1.00  0.00           H  
ATOM     38 HH11 ARG A   3     133.741 174.385 136.630  1.00  0.00           H  
ATOM     39 HH22 ARG A   3     135.801 176.844 138.047  1.00  0.00           H  
ATOM     40 HH21 ARG A   3     134.750 178.186 137.694  1.00  0.00           H  
ATOM     41  N   SER A   4     132.795 172.728 139.724  1.00 91.79      A    N  
ATOM     42  CA  SER A   4     133.374 172.027 140.873  1.00 88.99      A    C  
ATOM     43  C   SER A   4     132.875 172.629 142.210  1.00 90.97      A    C  
ATOM     44  O   SER A   4     133.103 173.820 142.434  1.00 94.96      A    O  
ATOM     45  CB  SER A   4     134.909 172.135 140.786  1.00 87.84      A    C  
ATOM     46  OG  SER A   4     135.531 171.377 141.805  1.00 90.38      A    O  
ATOM     47  H   SER A   4     133.448 173.237 139.146  1.00  0.00           H  
ATOM     48  HG  SER A   4     136.481 171.415 141.672  1.00  0.00           H  
ATOM     49  N   PRO A   5     132.217 171.820 143.076  1.00 83.59      A    N  
ATOM     50  CA  PRO A   5     131.744 172.295 144.390  1.00 83.94      A    C  
ATOM     51  C   PRO A   5     132.865 172.590 145.412  1.00 82.43      A    C  
ATOM     52  O   PRO A   5     132.597 173.283 146.392  1.00 82.95      A    O  
ATOM     53  CB  PRO A   5     130.807 171.173 144.862  1.00 80.72      A    C  
ATOM     54  CG  PRO A   5     131.378 169.918 144.224  1.00 82.63      A    C  
ATOM     55  CD  PRO A   5     131.884 170.408 142.875  1.00 83.55      A    C  
ATOM     56  N   LEU A   6     134.090 172.095 145.152  1.00 76.57      A    N  
ATOM     57  CA  LEU A   6     135.300 172.356 145.934  1.00 75.69      A    C  
ATOM     58  C   LEU A   6     135.735 173.834 145.898  1.00 77.48      A    C  
ATOM     59  O   LEU A   6     136.190 174.340 146.924  1.00 80.32      A    O  
ATOM     60  CB  LEU A   6     136.421 171.415 145.425  1.00 69.64      A    C  
ATOM     61  CG  LEU A   6     137.803 171.532 146.118  1.00 71.63      A    C  
ATOM     62  CD1 LEU A   6     137.751 171.139 147.610  1.00 74.41      A    C  
ATOM     63  CD2 LEU A   6     138.888 170.761 145.338  1.00 76.18      A    C  
ATOM     64  H   LEU A   6     134.221 171.532 144.324  1.00  0.00           H  
ATOM     65  N   GLU A   7     135.581 174.497 144.736  1.00 93.36      A    N  
ATOM     66  CA  GLU A   7     135.987 175.890 144.510  1.00 95.30      A    C  
ATOM     67  C   GLU A   7     135.197 176.940 145.320  1.00 96.61      A    C  
ATOM     68  O   GLU A   7     135.703 178.051 145.477  1.00101.02      A    O  
ATOM     69  CB  GLU A   7     135.964 176.214 142.998  1.00 96.18      A    C  
ATOM     70  CG  GLU A   7     136.997 175.414 142.175  1.00 95.14      A    C  
ATOM     71  CD  GLU A   7     137.081 175.887 140.715  1.00101.80      A    C  
ATOM     72  OE1 GLU A   7     137.799 176.881 140.469  1.00103.97      A    O  
ATOM     73  OE2 GLU A   7     136.441 175.245 139.855  1.00101.49      A    O1-
ATOM     74  H   GLU A   7     135.181 174.019 143.941  1.00  0.00           H  
ATOM     75  N   LYS A   8     134.008 176.579 145.836  1.00 86.51      A    N  
ATOM     76  CA  LYS A   8     133.173 177.437 146.684  1.00 90.00      A    C  
ATOM     77  C   LYS A   8     132.766 176.762 148.009  1.00 91.12      A    C  
ATOM     78  O   LYS A   8     131.891 177.288 148.698  1.00 89.45      A    O  
ATOM     79  CB  LYS A   8     131.956 177.959 145.885  1.00 91.87      A    C  
ATOM     80  CG  LYS A   8     132.341 178.896 144.723  1.00 87.29      A    C  
ATOM     81  CD  LYS A   8     131.165 179.710 144.155  1.00 88.90      A    C  
ATOM     82  CE  LYS A   8     130.711 180.855 145.081  1.00 90.25      A    C  
ATOM     83  NZ  LYS A   8     129.621 181.645 144.483  1.00 91.10      A    N1+
ATOM     84  H   LYS A   8     133.656 175.647 145.664  1.00  0.00           H  
ATOM     85  HZ1 LYS A   8     128.824 181.048 144.313  1.00  0.00           H  
ATOM     86  HZ2 LYS A   8     129.355 182.387 145.115  1.00  0.00           H  
ATOM     87  HZ3 LYS A   8     129.933 182.046 143.610  1.00  0.00           H  
ATOM     88  N   ALA A   9     133.423 175.646 148.378  1.00 79.44      A    N  
ATOM     89  CA  ALA A   9     133.258 174.994 149.679  1.00 73.35      A    C  
ATOM     90  C   ALA A   9     133.877 175.831 150.812  1.00 74.53      A    C  
ATOM     91  O   ALA A   9     134.940 176.426 150.623  1.00 73.75      A    O  
ATOM     92  CB  ALA A   9     133.885 173.590 149.627  1.00 66.53      A    C  
ATOM     93  H   ALA A   9     134.138 175.265 147.775  1.00  0.00           H  
ATOM     94  N   SER A  10     133.210 175.836 151.978  1.00 73.55      A    N  
ATOM     95  CA  SER A  10     133.686 176.482 153.205  1.00 73.41      A    C  
ATOM     96  C   SER A  10     134.910 175.764 153.810  1.00 74.46      A    C  
ATOM     97  O   SER A  10     135.206 174.629 153.435  1.00 75.39      A    O  
ATOM     98  CB  SER A  10     132.505 176.599 154.195  1.00 71.94      A    C  
ATOM     99  OG  SER A  10     132.158 175.362 154.787  1.00 70.44      A    O  
ATOM    100  H   SER A  10     132.345 175.322 152.060  1.00  0.00           H  
ATOM    101  HG  SER A  10     131.389 175.498 155.348  1.00  0.00           H  
ATOM    102  N   VAL A  11     135.596 176.445 154.743  1.00 67.92      A    N  
ATOM    103  CA  VAL A  11     136.802 175.955 155.424  1.00 58.30      A    C  
ATOM    104  C   VAL A  11     136.576 174.626 156.183  1.00 65.93      A    C  
ATOM    105  O   VAL A  11     137.407 173.725 156.071  1.00 66.55      A    O  
ATOM    106  CB  VAL A  11     137.362 177.025 156.410  1.00 52.45      A    C  
ATOM    107  CG1 VAL A  11     138.558 176.554 157.268  1.00 58.26      A    C  
ATOM    108  CG2 VAL A  11     137.752 178.317 155.667  1.00 62.59      A    C  
ATOM    109  H   VAL A  11     135.296 177.374 155.000  1.00  0.00           H  
ATOM    110  N   VAL A  12     135.433 174.516 156.884  1.00 67.98      A    N  
ATOM    111  CA  VAL A  12     135.009 173.305 157.586  1.00 58.96      A    C  
ATOM    112  C   VAL A  12     134.491 172.200 156.635  1.00 57.55      A    C  
ATOM    113  O   VAL A  12     134.712 171.024 156.922  1.00 64.08      A    O  
ATOM    114  CB  VAL A  12     133.945 173.629 158.675  1.00 53.39      A    C  
ATOM    115  CG1 VAL A  12     132.621 174.195 158.122  1.00 59.11      A    C  
ATOM    116  CG2 VAL A  12     133.662 172.441 159.615  1.00 54.86      A    C  
ATOM    117  H   VAL A  12     134.793 175.296 156.915  1.00  0.00           H  
ATOM    118  N   SER A  13     133.864 172.576 155.504  1.00 44.30      A    N  
ATOM    119  CA  SER A  13     133.400 171.633 154.480  1.00 38.87      A    C  
ATOM    120  C   SER A  13     134.564 170.927 153.758  1.00 50.39      A    C  
ATOM    121  O   SER A  13     134.463 169.730 153.499  1.00 60.42      A    O  
ATOM    122  CB  SER A  13     132.446 172.348 153.502  1.00 48.89      A    C  
ATOM    123  OG  SER A  13     131.931 171.473 152.518  1.00 63.37      A    O  
ATOM    124  H   SER A  13     133.719 173.557 155.311  1.00  0.00           H  
ATOM    125  HG  SER A  13     132.639 171.240 151.913  1.00  0.00           H  
ATOM    126  N   LYS A  14     135.652 171.670 153.489  1.00 54.46      A    N  
ATOM    127  CA  LYS A  14     136.907 171.163 152.931  1.00 50.74      A    C  
ATOM    128  C   LYS A  14     137.657 170.214 153.883  1.00 56.35      A    C  
ATOM    129  O   LYS A  14     138.198 169.214 153.414  1.00 61.70      A    O  
ATOM    130  CB  LYS A  14     137.804 172.355 152.538  1.00 50.87      A    C  
ATOM    131  CG  LYS A  14     137.332 173.087 151.272  1.00 56.49      A    C  
ATOM    132  CD  LYS A  14     138.143 174.361 150.995  1.00 57.56      A    C  
ATOM    133  CE  LYS A  14     137.857 174.949 149.604  1.00 62.03      A    C  
ATOM    134  NZ  LYS A  14     138.521 176.249 149.403  1.00 53.40      A    N1+
ATOM    135  H   LYS A  14     135.642 172.655 153.721  1.00  0.00           H  
ATOM    136  HZ1 LYS A  14     139.520 176.139 149.497  1.00  0.00           H  
ATOM    137  HZ2 LYS A  14     138.305 176.594 148.479  1.00  0.00           H  
ATOM    138  HZ3 LYS A  14     138.185 176.907 150.092  1.00  0.00           H  
ATOM    139  N   LEU A  15     137.658 170.540 155.189  1.00 54.63      A    N  
ATOM    140  CA  LEU A  15     138.307 169.772 156.257  1.00 50.71      A    C  
ATOM    141  C   LEU A  15     137.718 168.360 156.425  1.00 49.62      A    C  
ATOM    142  O   LEU A  15     138.483 167.400 156.521  1.00 57.83      A    O  
ATOM    143  CB  LEU A  15     138.245 170.600 157.566  1.00 51.20      A    C  
ATOM    144  CG  LEU A  15     138.826 169.945 158.844  1.00 55.77      A    C  
ATOM    145  CD1 LEU A  15     140.317 169.574 158.701  1.00 54.17      A    C  
ATOM    146  CD2 LEU A  15     138.557 170.825 160.083  1.00 58.23      A    C  
ATOM    147  H   LEU A  15     137.194 171.388 155.481  1.00  0.00           H  
ATOM    148  N   PHE A  16     136.379 168.271 156.443  1.00 45.99      A    N  
ATOM    149  CA  PHE A  16     135.635 167.025 156.623  1.00 46.26      A    C  
ATOM    150  C   PHE A  16     135.273 166.297 155.315  1.00 55.38      A    C  
ATOM    151  O   PHE A  16     134.787 165.173 155.399  1.00 56.22      A    O  
ATOM    152  CB  PHE A  16     134.384 167.298 157.488  1.00 42.67      A    C  
ATOM    153  CG  PHE A  16     134.674 167.456 158.971  1.00 49.48      A    C  
ATOM    154  CD1 PHE A  16     134.881 166.314 159.773  1.00 52.35      A    C  
ATOM    155  CD2 PHE A  16     134.890 168.732 159.534  1.00 52.32      A    C  
ATOM    156  CE1 PHE A  16     135.217 166.456 161.113  1.00 53.58      A    C  
ATOM    157  CE2 PHE A  16     135.221 168.855 160.876  1.00 54.58      A    C  
ATOM    158  CZ  PHE A  16     135.372 167.722 161.665  1.00 55.06      A    C  
ATOM    159  H   PHE A  16     135.827 169.114 156.365  1.00  0.00           H  
ATOM    160  N   PHE A  17     135.501 166.916 154.141  1.00 49.57      A    N  
ATOM    161  CA  PHE A  17     135.129 166.407 152.807  1.00 39.04      A    C  
ATOM    162  C   PHE A  17     133.599 166.294 152.606  1.00 40.77      A    C  
ATOM    163  O   PHE A  17     133.133 165.418 151.878  1.00 39.00      A    O  
ATOM    164  CB  PHE A  17     135.881 165.093 152.456  1.00 37.13      A    C  
ATOM    165  CG  PHE A  17     137.393 165.227 152.434  1.00 46.77      A    C  
ATOM    166  CD1 PHE A  17     138.034 165.746 151.290  1.00 47.43      A    C  
ATOM    167  CD2 PHE A  17     138.149 165.014 153.607  1.00 44.57      A    C  
ATOM    168  CE1 PHE A  17     139.400 165.986 151.314  1.00 47.23      A    C  
ATOM    169  CE2 PHE A  17     139.515 165.264 153.611  1.00 48.02      A    C  
ATOM    170  CZ  PHE A  17     140.138 165.744 152.466  1.00 51.46      A    C  
ATOM    171  H   PHE A  17     135.928 167.832 154.151  1.00  0.00           H  
ATOM    172  N   SER A  18     132.846 167.188 153.269  1.00 46.60      A    N  
ATOM    173  CA  SER A  18     131.382 167.218 153.314  1.00 38.22      A    C  
ATOM    174  C   SER A  18     130.717 167.630 151.982  1.00 46.99      A    C  
ATOM    175  O   SER A  18     129.547 167.306 151.774  1.00 59.66      A    O  
ATOM    176  CB  SER A  18     130.967 168.125 154.492  1.00 46.48      A    C  
ATOM    177  OG  SER A  18     129.573 168.123 154.721  1.00 55.92      A    O  
ATOM    178  H   SER A  18     133.315 167.898 153.815  1.00  0.00           H  
ATOM    179  HG  SER A  18     129.313 167.253 155.038  1.00  0.00           H  
ATOM    180  N   TRP A  19     131.480 168.284 151.088  1.00 48.78      A    N  
ATOM    181  CA  TRP A  19     131.064 168.681 149.738  1.00 46.95      A    C  
ATOM    182  C   TRP A  19     130.799 167.502 148.773  1.00 50.08      A    C  
ATOM    183  O   TRP A  19     130.191 167.724 147.726  1.00 54.00      A    O  
ATOM    184  CB  TRP A  19     132.100 169.671 149.162  1.00 40.13      A    C  
ATOM    185  CG  TRP A  19     133.519 169.192 149.028  1.00 40.84      A    C  
ATOM    186  CD1 TRP A  19     134.485 169.320 149.966  1.00 44.76      A    C  
ATOM    187  CD2 TRP A  19     134.138 168.468 147.921  1.00 51.39      A    C  
ATOM    188  CE2 TRP A  19     135.509 168.232 148.241  1.00 49.64      A    C  
ATOM    189  CE3 TRP A  19     133.681 167.993 146.669  1.00 51.78      A    C  
ATOM    190  NE1 TRP A  19     135.659 168.758 149.507  1.00 50.91      A    N  
ATOM    191  CZ2 TRP A  19     136.390 167.595 147.347  1.00 47.81      A    C  
ATOM    192  CZ3 TRP A  19     134.553 167.361 145.762  1.00 46.20      A    C  
ATOM    193  CH2 TRP A  19     135.909 167.176 146.094  1.00 47.67      A    C  
ATOM    194  H   TRP A  19     132.436 168.498 151.331  1.00  0.00           H  
ATOM    195  HE1 TRP A  19     136.513 168.756 150.048  1.00  0.00           H  
ATOM    196  N   THR A  20     131.233 166.284 149.142  1.00 45.90      A    N  
ATOM    197  CA  THR A  20     131.009 165.037 148.403  1.00 33.27      A    C  
ATOM    198  C   THR A  20     129.633 164.381 148.692  1.00 40.72      A    C  
ATOM    199  O   THR A  20     129.335 163.349 148.089  1.00 52.79      A    O  
ATOM    200  CB  THR A  20     132.130 164.001 148.713  1.00 37.37      A    C  
ATOM    201  CG2 THR A  20     133.552 164.547 148.497  1.00 43.43      A    C  
ATOM    202  OG1 THR A  20     132.036 163.454 150.017  1.00 49.54      A    O  
ATOM    203  H   THR A  20     131.728 166.188 150.017  1.00  0.00           H  
ATOM    204  HG1 THR A  20     132.365 164.099 150.651  1.00  0.00           H  
ATOM    205  N   ARG A  21     128.809 164.981 149.574  1.00 38.56      A    N  
ATOM    206  CA  ARG A  21     127.469 164.506 149.941  1.00 40.58      A    C  
ATOM    207  C   ARG A  21     126.464 164.286 148.778  1.00 50.25      A    C  
ATOM    208  O   ARG A  21     125.803 163.248 148.809  1.00 56.68      A    O  
ATOM    209  CB  ARG A  21     126.889 165.401 151.067  1.00 37.78      A    C  
ATOM    210  CG  ARG A  21     125.443 165.059 151.497  1.00 45.61      A    C  
ATOM    211  CD  ARG A  21     124.900 165.878 152.682  1.00 52.95      A    C  
ATOM    212  NE  ARG A  21     124.713 167.303 152.342  1.00 52.57      A    N  
ATOM    213  CZ  ARG A  21     125.506 168.349 152.650  1.00 57.21      A    C  
ATOM    214  NH1 ARG A  21     126.609 168.225 153.402  1.00 48.17      A    N  
ATOM    215  NH2 ARG A  21     125.181 169.562 152.186  1.00 62.36      A    N1+
ATOM    216  H   ARG A  21     129.120 165.824 150.037  1.00  0.00           H  
ATOM    217  HE  ARG A  21     123.900 167.495 151.775  1.00  0.00           H  
ATOM    218 HH12 ARG A  21     127.205 169.017 153.596  1.00  0.00           H  
ATOM    219 HH11 ARG A  21     126.853 167.328 153.805  1.00  0.00           H  
ATOM    220 HH22 ARG A  21     125.759 170.361 152.403  1.00  0.00           H  
ATOM    221 HH21 ARG A  21     124.356 169.692 151.619  1.00  0.00           H  
ATOM    222  N   PRO A  22     126.338 165.210 147.789  1.00 48.96      A    N  
ATOM    223  CA  PRO A  22     125.308 165.086 146.733  1.00 43.32      A    C  
ATOM    224  C   PRO A  22     125.432 163.845 145.830  1.00 47.49      A    C  
ATOM    225  O   PRO A  22     124.418 163.197 145.570  1.00 53.22      A    O  
ATOM    226  CB  PRO A  22     125.424 166.393 145.928  1.00 43.26      A    C  
ATOM    227  CG  PRO A  22     126.070 167.380 146.884  1.00 42.99      A    C  
ATOM    228  CD  PRO A  22     127.022 166.501 147.680  1.00 49.04      A    C  
ATOM    229  N   ILE A  23     126.666 163.528 145.400  1.00 40.02      A    N  
ATOM    230  CA  ILE A  23     126.971 162.374 144.551  1.00 41.24      A    C  
ATOM    231  C   ILE A  23     126.885 161.023 145.299  1.00 45.35      A    C  
ATOM    232  O   ILE A  23     126.509 160.029 144.680  1.00 52.63      A    O  
ATOM    233  CB  ILE A  23     128.362 162.520 143.860  1.00 43.09      A    C  
ATOM    234  CG1 ILE A  23     128.623 161.414 142.811  1.00 46.85      A    C  
ATOM    235  CG2 ILE A  23     129.547 162.640 144.843  1.00 41.23      A    C  
ATOM    236  CD1 ILE A  23     129.777 161.720 141.851  1.00 49.65      A    C  
ATOM    237  H   ILE A  23     127.451 164.107 145.661  1.00  0.00           H  
ATOM    238  N   LEU A  24     127.186 161.013 146.610  1.00 38.63      A    N  
ATOM    239  CA  LEU A  24     127.095 159.826 147.464  1.00 34.62      A    C  
ATOM    240  C   LEU A  24     125.642 159.403 147.749  1.00 39.59      A    C  
ATOM    241  O   LEU A  24     125.374 158.202 147.764  1.00 44.73      A    O  
ATOM    242  CB  LEU A  24     127.878 160.066 148.772  1.00 36.08      A    C  
ATOM    243  CG  LEU A  24     129.414 159.991 148.615  1.00 42.19      A    C  
ATOM    244  CD1 LEU A  24     130.121 160.549 149.861  1.00 38.96      A    C  
ATOM    245  CD2 LEU A  24     129.914 158.569 148.282  1.00 38.74      A    C  
ATOM    246  H   LEU A  24     127.487 161.867 147.059  1.00  0.00           H  
ATOM    247  N   ARG A  25     124.733 160.377 147.938  1.00 48.17      A    N  
ATOM    248  CA  ARG A  25     123.308 160.125 148.173  1.00 41.15      A    C  
ATOM    249  C   ARG A  25     122.538 159.756 146.891  1.00 48.75      A    C  
ATOM    250  O   ARG A  25     121.625 158.935 146.978  1.00 57.18      A    O  
ATOM    251  CB  ARG A  25     122.653 161.324 148.889  1.00 38.17      A    C  
ATOM    252  CG  ARG A  25     123.241 161.596 150.289  1.00 51.89      A    C  
ATOM    253  CD  ARG A  25     122.571 162.744 151.066  1.00 50.51      A    C  
ATOM    254  NE  ARG A  25     121.211 162.400 151.533  1.00 53.03      A    N  
ATOM    255  CZ  ARG A  25     120.018 162.706 150.984  1.00 60.75      A    C  
ATOM    256  NH1 ARG A  25     119.895 163.436 149.865  1.00 56.82      A    N  
ATOM    257  NH2 ARG A  25     118.907 162.263 151.586  1.00 61.39      A    N1+
ATOM    258  H   ARG A  25     125.025 161.345 147.917  1.00  0.00           H  
ATOM    259  HE  ARG A  25     121.198 161.834 152.370  1.00  0.00           H  
ATOM    260 HH12 ARG A  25     118.984 163.660 149.492  1.00  0.00           H  
ATOM    261 HH11 ARG A  25     120.721 163.784 149.400  1.00  0.00           H  
ATOM    262 HH22 ARG A  25     117.996 162.482 151.209  1.00  0.00           H  
ATOM    263 HH21 ARG A  25     118.967 161.716 152.433  1.00  0.00           H  
ATOM    264  N   LYS A  26     122.909 160.335 145.733  1.00 55.97      A    N  
ATOM    265  CA  LYS A  26     122.300 160.000 144.440  1.00 53.29      A    C  
ATOM    266  C   LYS A  26     122.820 158.666 143.873  1.00 59.28      A    C  
ATOM    267  O   LYS A  26     122.022 157.914 143.316  1.00 68.64      A    O  
ATOM    268  CB  LYS A  26     122.459 161.174 143.447  1.00 48.68      A    C  
ATOM    269  CG  LYS A  26     121.754 160.949 142.091  1.00 59.60      A    C  
ATOM    270  CD  LYS A  26     121.694 162.217 141.221  1.00 65.55      A    C  
ATOM    271  CE  LYS A  26     121.079 161.999 139.822  1.00 68.45      A    C  
ATOM    272  NZ  LYS A  26     119.627 161.757 139.847  1.00 69.09      A    N1+
ATOM    273  H   LYS A  26     123.657 161.016 145.720  1.00  0.00           H  
ATOM    274  HZ1 LYS A  26     119.308 161.630 138.894  1.00  0.00           H  
ATOM    275  HZ2 LYS A  26     119.426 160.913 140.366  1.00  0.00           H  
ATOM    276  HZ3 LYS A  26     119.151 162.544 140.261  1.00  0.00           H  
ATOM    277  N   GLY A  27     124.123 158.385 144.056  1.00 51.96      A    N  
ATOM    278  CA  GLY A  27     124.789 157.173 143.573  1.00 44.56      A    C  
ATOM    279  C   GLY A  27     124.429 155.918 144.385  1.00 46.81      A    C  
ATOM    280  O   GLY A  27     124.655 154.809 143.902  1.00 56.14      A    O  
ATOM    281  H   GLY A  27     124.713 159.062 144.521  1.00  0.00           H  
ATOM    282  N   TYR A  28     123.861 156.085 145.593  1.00 55.88      A    N  
ATOM    283  CA  TYR A  28     123.339 155.001 146.425  1.00 55.22      A    C  
ATOM    284  C   TYR A  28     121.979 154.470 145.926  1.00 56.36      A    C  
ATOM    285  O   TYR A  28     121.738 153.267 146.026  1.00 69.31      A    O  
ATOM    286  CB  TYR A  28     123.282 155.478 147.894  1.00 54.53      A    C  
ATOM    287  CG  TYR A  28     122.696 154.474 148.873  1.00 50.08      A    C  
ATOM    288  CD1 TYR A  28     123.451 153.345 149.251  1.00 57.77      A    C  
ATOM    289  CD2 TYR A  28     121.390 154.643 149.378  1.00 49.46      A    C  
ATOM    290  CE1 TYR A  28     122.896 152.376 150.109  1.00 59.63      A    C  
ATOM    291  CE2 TYR A  28     120.838 153.680 150.245  1.00 57.30      A    C  
ATOM    292  CZ  TYR A  28     121.589 152.544 150.607  1.00 63.29      A    C  
ATOM    293  OH  TYR A  28     121.048 151.607 151.438  1.00 63.04      A    O  
ATOM    294  H   TYR A  28     123.734 157.021 145.950  1.00  0.00           H  
ATOM    295  HH  TYR A  28     121.635 150.866 151.605  1.00  0.00           H  
ATOM    296  N   ARG A  29     121.121 155.371 145.417  1.00 60.32      A    N  
ATOM    297  CA  ARG A  29     119.750 155.066 144.996  1.00 64.82      A    C  
ATOM    298  C   ARG A  29     119.645 154.756 143.494  1.00 68.20      A    C  
ATOM    299  O   ARG A  29     118.835 153.912 143.114  1.00 75.51      A    O  
ATOM    300  CB  ARG A  29     118.837 156.265 145.325  1.00 63.24      A    C  
ATOM    301  CG  ARG A  29     118.781 156.634 146.822  1.00 68.90      A    C  
ATOM    302  CD  ARG A  29     117.870 157.841 147.116  1.00 71.59      A    C  
ATOM    303  NE  ARG A  29     118.440 159.106 146.612  1.00 77.10      A    N  
ATOM    304  CZ  ARG A  29     117.803 160.275 146.409  1.00 79.86      A    C  
ATOM    305  NH1 ARG A  29     116.499 160.439 146.682  1.00 77.27      A    N  
ATOM    306  NH2 ARG A  29     118.499 161.308 145.917  1.00 76.40      A    N1+
ATOM    307  H   ARG A  29     121.406 156.337 145.344  1.00  0.00           H  
ATOM    308  HE  ARG A  29     119.434 159.073 146.428  1.00  0.00           H  
ATOM    309 HH12 ARG A  29     116.040 161.323 146.513  1.00  0.00           H  
ATOM    310 HH11 ARG A  29     115.963 159.668 147.053  1.00  0.00           H  
ATOM    311 HH22 ARG A  29     118.046 162.193 145.739  1.00  0.00           H  
ATOM    312 HH21 ARG A  29     119.480 161.205 145.702  1.00  0.00           H  
ATOM    313  N   GLN A  30     120.425 155.480 142.678  1.00 70.70      A    N  
ATOM    314  CA  GLN A  30     120.382 155.461 141.217  1.00 66.68      A    C  
ATOM    315  C   GLN A  30     121.804 155.334 140.656  1.00 70.51      A    C  
ATOM    316  O   GLN A  30     122.780 155.466 141.397  1.00 73.83      A    O  
ATOM    317  CB  GLN A  30     119.718 156.766 140.717  1.00 67.41      A    C  
ATOM    318  CG  GLN A  30     118.238 156.916 141.128  1.00 71.74      A    C  
ATOM    319  CD  GLN A  30     117.585 158.199 140.606  1.00 78.02      A    C  
ATOM    320  NE2 GLN A  30     116.309 158.400 140.941  1.00 74.00      A    N  
ATOM    321  OE1 GLN A  30     118.209 159.002 139.917  1.00 82.69      A    O  
ATOM    322  H   GLN A  30     121.081 156.140 143.075  1.00  0.00           H  
ATOM    323 HE22 GLN A  30     115.827 159.225 140.615  1.00  0.00           H  
ATOM    324 HE21 GLN A  30     115.814 157.725 141.504  1.00  0.00           H  
ATOM    325  N   ARG A  31     121.899 155.105 139.336  1.00 72.93      A    N  
ATOM    326  CA  ARG A  31     123.167 155.154 138.611  1.00 74.18      A    C  
ATOM    327  C   ARG A  31     123.584 156.605 138.333  1.00 76.24      A    C  
ATOM    328  O   ARG A  31     122.713 157.448 138.107  1.00 78.56      A    O  
ATOM    329  CB  ARG A  31     123.073 154.347 137.302  1.00 68.07      A    C  
ATOM    330  CG  ARG A  31     122.613 152.888 137.501  1.00 73.17      A    C  
ATOM    331  CD  ARG A  31     122.828 151.981 136.275  1.00 79.16      A    C  
ATOM    332  NE  ARG A  31     124.253 151.639 136.076  1.00 80.14      A    N  
ATOM    333  CZ  ARG A  31     125.156 152.187 135.237  1.00 82.49      A    C  
ATOM    334  NH1 ARG A  31     124.853 153.162 134.367  1.00 80.04      A    N  
ATOM    335  NH2 ARG A  31     126.415 151.732 135.276  1.00 76.03      A    N1+
ATOM    336  H   ARG A  31     121.063 155.021 138.777  1.00  0.00           H  
ATOM    337  HE  ARG A  31     124.591 150.925 136.704  1.00  0.00           H  
ATOM    338 HH12 ARG A  31     125.559 153.551 133.759  1.00  0.00           H  
ATOM    339 HH11 ARG A  31     123.910 153.523 134.323  1.00  0.00           H  
ATOM    340 HH22 ARG A  31     127.121 152.112 134.661  1.00  0.00           H  
ATOM    341 HH21 ARG A  31     126.672 151.001 135.922  1.00  0.00           H  
ATOM    342  N   LEU A  32     124.905 156.864 138.340  1.00 69.36      A    N  
ATOM    343  CA  LEU A  32     125.462 158.191 138.070  1.00 64.83      A    C  
ATOM    344  C   LEU A  32     125.294 158.561 136.587  1.00 69.71      A    C  
ATOM    345  O   LEU A  32     125.832 157.879 135.714  1.00 71.85      A    O  
ATOM    346  CB  LEU A  32     126.944 158.300 138.508  1.00 64.83      A    C  
ATOM    347  CG  LEU A  32     127.217 158.190 140.030  1.00 67.54      A    C  
ATOM    348  CD1 LEU A  32     126.317 159.099 140.884  1.00 68.54      A    C  
ATOM    349  CD2 LEU A  32     127.226 156.741 140.540  1.00 70.33      A    C  
ATOM    350  H   LEU A  32     125.567 156.123 138.520  1.00  0.00           H  
ATOM    351  N   GLU A  33     124.535 159.641 136.359  1.00 88.66      A    N  
ATOM    352  CA  GLU A  33     124.230 160.223 135.055  1.00 89.51      A    C  
ATOM    353  C   GLU A  33     125.414 161.070 134.555  1.00 95.15      A    C  
ATOM    354  O   GLU A  33     126.252 161.487 135.355  1.00 96.11      A    O  
ATOM    355  CB  GLU A  33     122.953 161.086 135.186  1.00 88.81      A    C  
ATOM    356  CG  GLU A  33     121.751 160.348 135.833  1.00 91.65      A    C  
ATOM    357  CD  GLU A  33     120.465 161.176 136.000  1.00 96.61      A    C  
ATOM    358  OE1 GLU A  33     120.394 162.311 135.478  1.00 99.00      A    O  
ATOM    359  OE2 GLU A  33     119.551 160.651 136.675  1.00 95.66      A    O1-
ATOM    360  H   GLU A  33     124.156 160.143 137.154  1.00  0.00           H  
ATOM    361  N   LEU A  34     125.441 161.341 133.239  1.00 96.59      A    N  
ATOM    362  CA  LEU A  34     126.454 162.173 132.570  1.00 95.06      A    C  
ATOM    363  C   LEU A  34     126.511 163.636 133.068  1.00 94.62      A    C  
ATOM    364  O   LEU A  34     127.561 164.266 132.947  1.00 95.27      A    O  
ATOM    365  CB  LEU A  34     126.275 162.049 131.035  1.00 95.12      A    C  
ATOM    366  CG  LEU A  34     124.982 162.668 130.433  1.00 95.82      A    C  
ATOM    367  CD1 LEU A  34     125.114 164.187 130.168  1.00 94.86      A    C  
ATOM    368  CD2 LEU A  34     124.518 161.900 129.173  1.00 94.49      A    C  
ATOM    369  H   LEU A  34     124.716 160.968 132.643  1.00  0.00           H  
ATOM    370  N   SER A  35     125.397 164.131 133.636  1.00 94.58      A    N  
ATOM    371  CA  SER A  35     125.261 165.451 134.250  1.00 96.57      A    C  
ATOM    372  C   SER A  35     125.818 165.542 135.686  1.00 98.36      A    C  
ATOM    373  O   SER A  35     126.083 166.656 136.139  1.00 97.58      A    O  
ATOM    374  CB  SER A  35     123.771 165.849 134.192  1.00 95.63      A    C  
ATOM    375  OG  SER A  35     122.956 164.991 134.971  1.00 96.00      A    O  
ATOM    376  H   SER A  35     124.577 163.544 133.698  1.00  0.00           H  
ATOM    377  HG  SER A  35     123.173 165.097 135.902  1.00  0.00           H  
ATOM    378  N   ASP A  36     125.965 164.396 136.375  1.00 91.63      A    N  
ATOM    379  CA  ASP A  36     126.396 164.309 137.779  1.00 86.62      A    C  
ATOM    380  C   ASP A  36     127.906 164.503 137.963  1.00 86.68      A    C  
ATOM    381  O   ASP A  36     128.315 164.971 139.026  1.00 92.88      A    O  
ATOM    382  CB  ASP A  36     125.974 162.990 138.476  1.00 87.70      A    C  
ATOM    383  CG  ASP A  36     124.478 162.640 138.443  1.00 93.17      A    C  
ATOM    384  OD1 ASP A  36     123.645 163.529 138.156  1.00 90.70      A    O  
ATOM    385  OD2 ASP A  36     124.180 161.487 138.820  1.00 95.14      A    O1-
ATOM    386  H   ASP A  36     125.731 163.517 135.934  1.00  0.00           H  
ATOM    387  N   ILE A  37     128.702 164.149 136.937  1.00 79.00      A    N  
ATOM    388  CA  ILE A  37     130.148 164.354 136.918  1.00 81.01      A    C  
ATOM    389  C   ILE A  37     130.439 165.856 136.761  1.00 83.66      A    C  
ATOM    390  O   ILE A  37     130.085 166.451 135.741  1.00 82.02      A    O  
ATOM    391  CB  ILE A  37     130.864 163.531 135.795  1.00 80.14      A    C  
ATOM    392  CG1 ILE A  37     130.881 162.015 136.115  1.00 76.96      A    C  
ATOM    393  CG2 ILE A  37     132.323 163.973 135.520  1.00 77.41      A    C  
ATOM    394  CD1 ILE A  37     129.512 161.321 136.112  1.00 80.68      A    C  
ATOM    395  H   ILE A  37     128.291 163.771 136.096  1.00  0.00           H  
ATOM    396  N   TYR A  38     131.062 166.428 137.801  1.00 83.21      A    N  
ATOM    397  CA  TYR A  38     131.468 167.828 137.855  1.00 80.02      A    C  
ATOM    398  C   TYR A  38     132.688 168.075 136.957  1.00 80.43      A    C  
ATOM    399  O   TYR A  38     133.548 167.201 136.829  1.00 86.73      A    O  
ATOM    400  CB  TYR A  38     131.796 168.207 139.315  1.00 79.27      A    C  
ATOM    401  CG  TYR A  38     130.677 167.934 140.306  1.00 79.44      A    C  
ATOM    402  CD1 TYR A  38     129.576 168.810 140.385  1.00 80.27      A    C  
ATOM    403  CD2 TYR A  38     130.726 166.797 141.140  1.00 79.69      A    C  
ATOM    404  CE1 TYR A  38     128.529 168.553 141.291  1.00 81.83      A    C  
ATOM    405  CE2 TYR A  38     129.678 166.536 142.045  1.00 80.93      A    C  
ATOM    406  CZ  TYR A  38     128.579 167.414 142.120  1.00 81.73      A    C  
ATOM    407  OH  TYR A  38     127.565 167.162 142.996  1.00 82.73      A    O  
ATOM    408  H   TYR A  38     131.290 165.870 138.611  1.00  0.00           H  
ATOM    409  HH  TYR A  38     126.863 167.815 142.952  1.00  0.00           H  
ATOM    410  N   GLN A  39     132.755 169.289 136.392  1.00 81.03      A    N  
ATOM    411  CA  GLN A  39     133.923 169.815 135.690  1.00 82.98      A    C  
ATOM    412  C   GLN A  39     135.088 169.999 136.677  1.00 90.68      A    C  
ATOM    413  O   GLN A  39     134.852 170.387 137.822  1.00 94.43      A    O  
ATOM    414  CB  GLN A  39     133.524 171.145 135.020  1.00 81.18      A    C  
ATOM    415  CG  GLN A  39     134.612 171.750 134.111  1.00 85.30      A    C  
ATOM    416  CD  GLN A  39     134.108 172.970 133.339  1.00 92.49      A    C  
ATOM    417  NE2 GLN A  39     134.517 173.100 132.076  1.00 89.01      A    N  
ATOM    418  OE1 GLN A  39     133.378 173.800 133.879  1.00 98.22      A    O  
ATOM    419  H   GLN A  39     131.997 169.946 136.537  1.00  0.00           H  
ATOM    420 HE22 GLN A  39     134.219 173.894 131.530  1.00  0.00           H  
ATOM    421 HE21 GLN A  39     135.127 172.410 131.661  1.00  0.00           H  
ATOM    422  N   ILE A  40     136.314 169.713 136.211  1.00 78.20      A    N  
ATOM    423  CA  ILE A  40     137.547 169.797 136.998  1.00 74.20      A    C  
ATOM    424  C   ILE A  40     137.830 171.222 137.543  1.00 80.31      A    C  
ATOM    425  O   ILE A  40     137.470 172.195 136.874  1.00 80.72      A    O  
ATOM    426  CB  ILE A  40     138.775 169.345 136.151  1.00 69.61      A    C  
ATOM    427  CG1 ILE A  40     139.006 170.151 134.846  1.00 69.83      A    C  
ATOM    428  CG2 ILE A  40     138.710 167.833 135.871  1.00 72.29      A    C  
ATOM    429  CD1 ILE A  40     140.333 169.826 134.148  1.00 74.06      A    C  
ATOM    430  H   ILE A  40     136.424 169.401 135.258  1.00  0.00           H  
ATOM    431  N   PRO A  41     138.494 171.333 138.721  1.00 82.61      A    N  
ATOM    432  CA  PRO A  41     139.105 172.599 139.172  1.00 76.66      A    C  
ATOM    433  C   PRO A  41     140.086 173.196 138.145  1.00 76.40      A    C  
ATOM    434  O   PRO A  41     140.874 172.456 137.553  1.00 81.86      A    O  
ATOM    435  CB  PRO A  41     139.820 172.230 140.483  1.00 72.13      A    C  
ATOM    436  CG  PRO A  41     139.129 170.972 140.976  1.00 73.38      A    C  
ATOM    437  CD  PRO A  41     138.732 170.259 139.689  1.00 75.38      A    C  
ATOM    438  N   SER A  42     140.000 174.521 137.946  1.00 72.29      A    N  
ATOM    439  CA  SER A  42     140.780 175.283 136.962  1.00 73.25      A    C  
ATOM    440  C   SER A  42     142.316 175.168 137.119  1.00 77.41      A    C  
ATOM    441  O   SER A  42     143.032 175.317 136.128  1.00 76.98      A    O  
ATOM    442  CB  SER A  42     140.300 176.750 137.008  1.00 73.28      A    C  
ATOM    443  OG  SER A  42     140.900 177.549 136.008  1.00 80.84      A    O  
ATOM    444  H   SER A  42     139.319 175.051 138.473  1.00  0.00           H  
ATOM    445  HG  SER A  42     141.838 177.629 136.200  1.00  0.00           H  
ATOM    446  N   VAL A  43     142.788 174.888 138.346  1.00 82.21      A    N  
ATOM    447  CA  VAL A  43     144.200 174.740 138.698  1.00 78.33      A    C  
ATOM    448  C   VAL A  43     144.876 173.470 138.124  1.00 78.60      A    C  
ATOM    449  O   VAL A  43     146.071 173.532 137.832  1.00 82.07      A    O  
ATOM    450  CB  VAL A  43     144.382 174.786 140.245  1.00 75.35      A    C  
ATOM    451  CG1 VAL A  43     143.766 173.586 140.996  1.00 72.22      A    C  
ATOM    452  CG2 VAL A  43     145.845 174.996 140.678  1.00 73.09      A    C  
ATOM    453  H   VAL A  43     142.131 174.761 139.103  1.00  0.00           H  
ATOM    454  N   ASP A  44     144.118 172.369 137.952  1.00 79.36      A    N  
ATOM    455  CA  ASP A  44     144.629 171.073 137.473  1.00 76.97      A    C  
ATOM    456  C   ASP A  44     144.234 170.775 136.010  1.00 71.00      A    C  
ATOM    457  O   ASP A  44     144.364 169.629 135.577  1.00 72.91      A    O  
ATOM    458  CB  ASP A  44     144.336 169.887 138.437  1.00 76.24      A    C  
ATOM    459  CG  ASP A  44     142.893 169.769 138.946  1.00 81.55      A    C  
ATOM    460  OD1 ASP A  44     142.015 169.438 138.120  1.00 88.38      A    O  
ATOM    461  OD2 ASP A  44     142.680 170.073 140.140  1.00 80.41      A    O1-
ATOM    462  H   ASP A  44     143.133 172.394 138.181  1.00  0.00           H  
ATOM    463  N   SER A  45     143.813 171.804 135.252  1.00 62.70      A    N  
ATOM    464  CA  SER A  45     143.621 171.720 133.801  1.00 66.29      A    C  
ATOM    465  C   SER A  45     144.963 171.532 133.065  1.00 71.53      A    C  
ATOM    466  O   SER A  45     145.957 172.162 133.434  1.00 79.60      A    O  
ATOM    467  CB  SER A  45     142.817 172.942 133.307  1.00 74.57      A    C  
ATOM    468  OG  SER A  45     143.557 174.147 133.340  1.00 75.33      A    O  
ATOM    469  H   SER A  45     143.727 172.720 135.666  1.00  0.00           H  
ATOM    470  HG  SER A  45     143.534 174.497 134.236  1.00  0.00           H  
ATOM    471  N   ALA A  46     144.954 170.651 132.050  1.00 63.09      A    N  
ATOM    472  CA  ALA A  46     146.125 170.221 131.280  1.00 58.77      A    C  
ATOM    473  C   ALA A  46     146.921 171.353 130.608  1.00 60.93      A    C  
ATOM    474  O   ALA A  46     148.142 171.248 130.521  1.00 72.68      A    O  
ATOM    475  CB  ALA A  46     145.683 169.181 130.237  1.00 60.33      A    C  
ATOM    476  H   ALA A  46     144.090 170.174 131.827  1.00  0.00           H  
ATOM    477  N   ASP A  47     146.219 172.412 130.178  1.00 64.67      A    N  
ATOM    478  CA  ASP A  47     146.764 173.612 129.535  1.00 68.68      A    C  
ATOM    479  C   ASP A  47     147.684 174.420 130.466  1.00 77.12      A    C  
ATOM    480  O   ASP A  47     148.802 174.752 130.070  1.00 78.42      A    O  
ATOM    481  CB  ASP A  47     145.665 174.536 128.944  1.00 79.05      A    C  
ATOM    482  CG  ASP A  47     144.538 173.789 128.215  1.00 88.07      A    C  
ATOM    483  OD1 ASP A  47     143.587 173.355 128.905  1.00 85.13      A    O  
ATOM    484  OD2 ASP A  47     144.729 173.512 127.010  1.00 88.20      A    O1-
ATOM    485  H   ASP A  47     145.213 172.406 130.287  1.00  0.00           H  
ATOM    486  N   ASN A  48     147.194 174.702 131.686  1.00 79.88      A    N  
ATOM    487  CA  ASN A  48     147.885 175.502 132.705  1.00 74.42      A    C  
ATOM    488  C   ASN A  48     149.083 174.762 133.325  1.00 75.64      A    C  
ATOM    489  O   ASN A  48     150.094 175.405 133.609  1.00 84.74      A    O  
ATOM    490  CB  ASN A  48     146.879 175.925 133.804  1.00 77.11      A    C  
ATOM    491  CG  ASN A  48     145.774 176.882 133.334  1.00 81.72      A    C  
ATOM    492  ND2 ASN A  48     144.738 177.055 134.158  1.00 80.74      A    N  
ATOM    493  OD1 ASN A  48     145.847 177.470 132.257  1.00 83.49      A    O  
ATOM    494  H   ASN A  48     146.270 174.376 131.931  1.00  0.00           H  
ATOM    495 HD22 ASN A  48     143.985 177.672 133.891  1.00  0.00           H  
ATOM    496 HD21 ASN A  48     144.682 176.554 135.033  1.00  0.00           H  
ATOM    497  N   LEU A  49     148.961 173.435 133.507  1.00 55.11      A    N  
ATOM    498  CA  LEU A  49     150.021 172.577 134.043  1.00 60.82      A    C  
ATOM    499  C   LEU A  49     151.172 172.350 133.048  1.00 65.77      A    C  
ATOM    500  O   LEU A  49     152.322 172.271 133.484  1.00 67.63      A    O  
ATOM    501  CB  LEU A  49     149.425 171.224 134.483  1.00 60.57      A    C  
ATOM    502  CG  LEU A  49     148.457 171.289 135.684  1.00 57.22      A    C  
ATOM    503  CD1 LEU A  49     147.852 169.897 135.921  1.00 56.40      A    C  
ATOM    504  CD2 LEU A  49     149.126 171.843 136.960  1.00 60.55      A    C  
ATOM    505  H   LEU A  49     148.094 172.977 133.258  1.00  0.00           H  
ATOM    506  N   SER A  50     150.850 172.268 131.743  1.00 61.03      A    N  
ATOM    507  CA  SER A  50     151.818 172.106 130.655  1.00 56.16      A    C  
ATOM    508  C   SER A  50     152.741 173.328 130.512  1.00 65.89      A    C  
ATOM    509  O   SER A  50     153.955 173.150 130.431  1.00 77.43      A    O  
ATOM    510  CB  SER A  50     151.072 171.807 129.338  1.00 58.68      A    C  
ATOM    511  OG  SER A  50     151.972 171.480 128.297  1.00 60.26      A    O  
ATOM    512  H   SER A  50     149.880 172.327 131.466  1.00  0.00           H  
ATOM    513  HG  SER A  50     152.317 170.600 128.477  1.00  0.00           H  
ATOM    514  N   GLU A  51     152.143 174.535 130.525  1.00 72.90      A    N  
ATOM    515  CA  GLU A  51     152.829 175.827 130.454  1.00 69.76      A    C  
ATOM    516  C   GLU A  51     153.803 176.057 131.626  1.00 76.78      A    C  
ATOM    517  O   GLU A  51     154.903 176.567 131.407  1.00 82.55      A    O  
ATOM    518  CB  GLU A  51     151.765 176.947 130.380  1.00 73.37      A    C  
ATOM    519  CG  GLU A  51     152.340 178.382 130.248  1.00 80.92      A    C  
ATOM    520  CD  GLU A  51     151.328 179.532 130.377  1.00 89.62      A    C  
ATOM    521  OE1 GLU A  51     150.138 179.273 130.665  1.00 91.00      A    O  
ATOM    522  OE2 GLU A  51     151.785 180.684 130.209  1.00 86.37      A    O1-
ATOM    523  H   GLU A  51     151.135 174.581 130.596  1.00  0.00           H  
ATOM    524  N   LYS A  52     153.366 175.681 132.840  1.00 72.82      A    N  
ATOM    525  CA  LYS A  52     154.095 175.867 134.091  1.00 69.43      A    C  
ATOM    526  C   LYS A  52     155.424 175.094 134.135  1.00 71.05      A    C  
ATOM    527  O   LYS A  52     156.446 175.697 134.458  1.00 72.51      A    O  
ATOM    528  CB  LYS A  52     153.157 175.522 135.267  1.00 73.04      A    C  
ATOM    529  CG  LYS A  52     153.738 175.809 136.666  1.00 79.18      A    C  
ATOM    530  CD  LYS A  52     152.801 175.418 137.822  1.00 81.32      A    C  
ATOM    531  CE  LYS A  52     151.459 176.175 137.827  1.00 80.06      A    C  
ATOM    532  NZ  LYS A  52     150.635 175.823 138.997  1.00 79.06      A    N1+
ATOM    533  H   LYS A  52     152.444 175.273 132.921  1.00  0.00           H  
ATOM    534  HZ1 LYS A  52     151.131 176.062 139.843  1.00  0.00           H  
ATOM    535  HZ2 LYS A  52     149.766 176.336 138.961  1.00  0.00           H  
ATOM    536  HZ3 LYS A  52     150.440 174.832 138.986  1.00  0.00           H  
ATOM    537  N   LEU A  53     155.388 173.796 133.785  1.00 63.91      A    N  
ATOM    538  CA  LEU A  53     156.569 172.930 133.752  1.00 60.64      A    C  
ATOM    539  C   LEU A  53     157.490 173.210 132.546  1.00 66.11      A    C  
ATOM    540  O   LEU A  53     158.703 173.065 132.694  1.00 71.52      A    O  
ATOM    541  CB  LEU A  53     156.123 171.450 133.834  1.00 58.08      A    C  
ATOM    542  CG  LEU A  53     157.271 170.417 133.979  1.00 63.67      A    C  
ATOM    543  CD1 LEU A  53     158.141 170.672 135.227  1.00 63.96      A    C  
ATOM    544  CD2 LEU A  53     156.736 168.971 133.940  1.00 67.94      A    C  
ATOM    545  H   LEU A  53     154.509 173.371 133.520  1.00  0.00           H  
ATOM    546  N   GLU A  54     156.916 173.635 131.402  1.00 74.85      A    N  
ATOM    547  CA  GLU A  54     157.645 174.022 130.187  1.00 69.33      A    C  
ATOM    548  C   GLU A  54     158.610 175.198 130.413  1.00 77.20      A    C  
ATOM    549  O   GLU A  54     159.752 175.133 129.961  1.00 82.52      A    O  
ATOM    550  CB  GLU A  54     156.633 174.310 129.047  1.00 75.36      A    C  
ATOM    551  CG  GLU A  54     157.186 174.818 127.687  1.00 85.85      A    C  
ATOM    552  CD  GLU A  54     157.959 173.807 126.818  1.00 92.23      A    C  
ATOM    553  OE1 GLU A  54     158.303 172.707 127.306  1.00 90.63      A    O  
ATOM    554  OE2 GLU A  54     158.176 174.152 125.635  1.00 91.20      A    O1-
ATOM    555  H   GLU A  54     155.910 173.715 131.353  1.00  0.00           H  
ATOM    556  N   ARG A  55     158.139 176.224 131.145  1.00 75.41      A    N  
ATOM    557  CA  ARG A  55     158.895 177.425 131.503  1.00 74.81      A    C  
ATOM    558  C   ARG A  55     160.165 177.125 132.325  1.00 83.72      A    C  
ATOM    559  O   ARG A  55     161.203 177.735 132.070  1.00 89.40      A    O  
ATOM    560  CB  ARG A  55     157.949 178.399 132.240  1.00 75.55      A    C  
ATOM    561  CG  ARG A  55     158.519 179.821 132.442  1.00 81.26      A    C  
ATOM    562  CD  ARG A  55     157.685 180.741 133.354  1.00 81.71      A    C  
ATOM    563  NE  ARG A  55     156.272 180.854 132.941  1.00 86.23      A    N  
ATOM    564  CZ  ARG A  55     155.200 180.310 133.550  1.00 89.26      A    C  
ATOM    565  NH1 ARG A  55     155.304 179.588 134.677  1.00 87.97      A    N  
ATOM    566  NH2 ARG A  55     153.987 180.495 133.014  1.00 83.76      A    N1+
ATOM    567  H   ARG A  55     157.183 176.189 131.473  1.00  0.00           H  
ATOM    568  HE  ARG A  55     156.115 181.363 132.084  1.00  0.00           H  
ATOM    569 HH12 ARG A  55     154.485 179.197 135.118  1.00  0.00           H  
ATOM    570 HH11 ARG A  55     156.214 179.423 135.086  1.00  0.00           H  
ATOM    571 HH22 ARG A  55     153.166 180.096 133.445  1.00  0.00           H  
ATOM    572 HH21 ARG A  55     153.874 181.008 132.149  1.00  0.00           H  
ATOM    573  N   GLU A  56     160.056 176.182 133.278  1.00 80.12      A    N  
ATOM    574  CA  GLU A  56     161.154 175.774 134.155  1.00 72.71      A    C  
ATOM    575  C   GLU A  56     162.106 174.756 133.506  1.00 74.66      A    C  
ATOM    576  O   GLU A  56     163.276 174.728 133.886  1.00 83.08      A    O  
ATOM    577  CB  GLU A  56     160.597 175.237 135.495  1.00 69.79      A    C  
ATOM    578  CG  GLU A  56     159.592 176.159 136.228  1.00 75.54      A    C  
ATOM    579  CD  GLU A  56     160.024 177.619 136.437  1.00 82.90      A    C  
ATOM    580  OE1 GLU A  56     161.233 177.853 136.659  1.00 83.84      A    O  
ATOM    581  OE2 GLU A  56     159.132 178.493 136.373  1.00 82.61      A    O1-
ATOM    582  H   GLU A  56     159.169 175.719 133.423  1.00  0.00           H  
ATOM    583  N   TRP A  57     161.616 173.963 132.536  1.00 68.88      A    N  
ATOM    584  CA  TRP A  57     162.433 173.029 131.761  1.00 69.09      A    C  
ATOM    585  C   TRP A  57     163.344 173.744 130.746  1.00 70.62      A    C  
ATOM    586  O   TRP A  57     164.517 173.388 130.653  1.00 78.48      A    O  
ATOM    587  CB  TRP A  57     161.547 171.938 131.125  1.00 68.44      A    C  
ATOM    588  CG  TRP A  57     162.244 170.963 130.215  1.00 68.65      A    C  
ATOM    589  CD1 TRP A  57     161.913 170.728 128.924  1.00 74.86      A    C  
ATOM    590  CD2 TRP A  57     163.408 170.118 130.488  1.00 70.58      A    C  
ATOM    591  CE2 TRP A  57     163.734 169.400 129.295  1.00 72.20      A    C  
ATOM    592  CE3 TRP A  57     164.243 169.898 131.612  1.00 72.85      A    C  
ATOM    593  NE1 TRP A  57     162.782 169.805 128.382  1.00 78.93      A    N  
ATOM    594  CZ2 TRP A  57     164.827 168.519 129.219  1.00 69.92      A    C  
ATOM    595  CZ3 TRP A  57     165.348 169.024 131.544  1.00 66.89      A    C  
ATOM    596  CH2 TRP A  57     165.641 168.335 130.351  1.00 66.15      A    C  
ATOM    597  H   TRP A  57     160.639 174.024 132.281  1.00  0.00           H  
ATOM    598  HE1 TRP A  57     162.719 169.501 127.421  1.00  0.00           H  
ATOM    599  N   ASP A  58     162.816 174.773 130.060  1.00 75.38      A    N  
ATOM    600  CA  ASP A  58     163.584 175.654 129.167  1.00 76.18      A    C  
ATOM    601  C   ASP A  58     164.642 176.490 129.913  1.00 75.34      A    C  
ATOM    602  O   ASP A  58     165.690 176.772 129.333  1.00 81.30      A    O  
ATOM    603  CB  ASP A  58     162.686 176.582 128.310  1.00 84.36      A    C  
ATOM    604  CG  ASP A  58     161.672 175.890 127.379  1.00 90.57      A    C  
ATOM    605  OD1 ASP A  58     161.867 174.697 127.051  1.00 90.33      A    O  
ATOM    606  OD2 ASP A  58     160.770 176.617 126.910  1.00 88.16      A    O1-
ATOM    607  H   ASP A  58     161.832 174.986 130.155  1.00  0.00           H  
ATOM    608  N   ARG A  59     164.375 176.827 131.189  1.00 85.59      A    N  
ATOM    609  CA  ARG A  59     165.330 177.473 132.089  1.00 88.55      A    C  
ATOM    610  C   ARG A  59     166.527 176.568 132.443  1.00 90.43      A    C  
ATOM    611  O   ARG A  59     167.642 177.081 132.481  1.00 93.23      A    O  
ATOM    612  CB  ARG A  59     164.586 178.031 133.324  1.00 86.59      A    C  
ATOM    613  CG  ARG A  59     165.491 178.611 134.434  1.00 93.01      A    C  
ATOM    614  CD  ARG A  59     164.738 179.396 135.526  1.00 93.39      A    C  
ATOM    615  NE  ARG A  59     164.280 180.718 135.051  1.00 99.23      A    N  
ATOM    616  CZ  ARG A  59     163.051 181.109 134.657  1.00 99.46      A    C  
ATOM    617  NH1 ARG A  59     161.977 180.308 134.692  1.00 94.11      A    N  
ATOM    618  NH2 ARG A  59     162.894 182.361 134.209  1.00 98.79      A    N1+
ATOM    619  H   ARG A  59     163.482 176.574 131.587  1.00  0.00           H  
ATOM    620  HE  ARG A  59     165.017 181.405 134.982  1.00  0.00           H  
ATOM    621 HH12 ARG A  59     161.074 180.636 134.386  1.00  0.00           H  
ATOM    622 HH11 ARG A  59     162.042 179.380 135.095  1.00  0.00           H  
ATOM    623 HH22 ARG A  59     161.988 182.685 133.905  1.00  0.00           H  
ATOM    624 HH21 ARG A  59     163.680 182.994 134.167  1.00  0.00           H  
ATOM    625  N   GLU A  60     166.301 175.257 132.651  1.00 85.13      A    N  
ATOM    626  CA  GLU A  60     167.368 174.270 132.874  1.00 79.57      A    C  
ATOM    627  C   GLU A  60     168.274 174.070 131.650  1.00 86.97      A    C  
ATOM    628  O   GLU A  60     169.491 174.014 131.818  1.00 93.47      A    O  
ATOM    629  CB  GLU A  60     166.779 172.922 133.350  1.00 79.04      A    C  
ATOM    630  CG  GLU A  60     166.283 172.938 134.811  1.00 81.77      A    C  
ATOM    631  CD  GLU A  60     167.408 173.019 135.858  1.00 92.48      A    C  
ATOM    632  OE1 GLU A  60     168.387 172.248 135.738  1.00 95.77      A    O  
ATOM    633  OE2 GLU A  60     167.264 173.844 136.787  1.00 96.70      A    O1-
ATOM    634  H   GLU A  60     165.359 174.895 132.599  1.00  0.00           H  
ATOM    635  N   LEU A  61     167.675 173.997 130.450  1.00 81.67      A    N  
ATOM    636  CA  LEU A  61     168.380 173.828 129.176  1.00 79.29      A    C  
ATOM    637  C   LEU A  61     169.259 175.037 128.789  1.00 78.29      A    C  
ATOM    638  O   LEU A  61     170.238 174.844 128.068  1.00 74.97      A    O  
ATOM    639  CB  LEU A  61     167.348 173.531 128.064  1.00 80.50      A    C  
ATOM    640  CG  LEU A  61     166.596 172.186 128.213  1.00 78.25      A    C  
ATOM    641  CD1 LEU A  61     165.347 172.150 127.305  1.00 79.85      A    C  
ATOM    642  CD2 LEU A  61     167.521 170.966 128.005  1.00 75.54      A    C  
ATOM    643  H   LEU A  61     166.666 174.047 130.396  1.00  0.00           H  
ATOM    644  N   ALA A  62     168.903 176.241 129.271  1.00 91.70      A    N  
ATOM    645  CA  ALA A  62     169.603 177.492 128.983  1.00 91.44      A    C  
ATOM    646  C   ALA A  62     170.634 177.869 130.060  1.00 91.30      A    C  
ATOM    647  O   ALA A  62     171.742 178.268 129.703  1.00 93.45      A    O  
ATOM    648  CB  ALA A  62     168.562 178.611 128.820  1.00 90.24      A    C  
ATOM    649  H   ALA A  62     168.074 176.315 129.844  1.00  0.00           H  
ATOM    650  N   SER A  63     170.250 177.769 131.346  1.00102.36      A    N  
ATOM    651  CA  SER A  63     171.058 178.216 132.484  1.00104.32      A    C  
ATOM    652  C   SER A  63     172.129 177.190 132.888  1.00108.46      A    C  
ATOM    653  O   SER A  63     173.289 177.571 133.045  1.00110.72      A    O  
ATOM    654  CB  SER A  63     170.129 178.570 133.669  1.00105.41      A    C  
ATOM    655  OG  SER A  63     170.836 179.085 134.782  1.00106.48      A    O  
ATOM    656  H   SER A  63     169.324 177.425 131.566  1.00  0.00           H  
ATOM    657  HG  SER A  63     171.217 179.932 134.536  1.00  0.00           H  
ATOM    658  N   LYS A  64     171.719 175.923 133.068  1.00113.32      A    N  
ATOM    659  CA  LYS A  64     172.592 174.848 133.536  1.00112.07      A    C  
ATOM    660  C   LYS A  64     173.288 174.160 132.357  1.00109.34      A    C  
ATOM    661  O   LYS A  64     172.646 173.852 131.353  1.00107.89      A    O  
ATOM    662  CB  LYS A  64     171.791 173.827 134.383  1.00106.50      A    C  
ATOM    663  CG  LYS A  64     171.571 174.225 135.855  1.00106.97      A    C  
ATOM    664  CD  LYS A  64     170.772 175.521 136.059  1.00107.70      A    C  
ATOM    665  CE  LYS A  64     170.472 175.806 137.536  1.00111.83      A    C  
ATOM    666  NZ  LYS A  64     169.773 177.093 137.701  1.00111.56      A    N1+
ATOM    667  H   LYS A  64     170.762 175.665 132.869  1.00  0.00           H  
ATOM    668  HZ1 LYS A  64     168.889 177.057 137.215  1.00  0.00           H  
ATOM    669  HZ2 LYS A  64     169.615 177.271 138.682  1.00  0.00           H  
ATOM    670  HZ3 LYS A  64     170.339 177.833 137.310  1.00  0.00           H  
ATOM    671  N   LYS A  65     174.587 173.877 132.550  1.00106.27      A    N  
ATOM    672  CA  LYS A  65     175.404 173.019 131.687  1.00108.30      A    C  
ATOM    673  C   LYS A  65     174.939 171.547 131.732  1.00110.45      A    C  
ATOM    674  O   LYS A  65     175.117 170.825 130.752  1.00107.21      A    O  
ATOM    675  CB  LYS A  65     176.876 173.167 132.137  1.00106.89      A    C  
ATOM    676  CG  LYS A  65     177.918 172.424 131.274  1.00106.40      A    C  
ATOM    677  CD  LYS A  65     179.348 172.465 131.850  1.00106.71      A    C  
ATOM    678  CE  LYS A  65     179.961 173.866 132.053  1.00105.86      A    C  
ATOM    679  NZ  LYS A  65     180.136 174.600 130.787  1.00106.87      A    N1+
ATOM    680  H   LYS A  65     175.033 174.192 133.399  1.00  0.00           H  
ATOM    681  HZ1 LYS A  65     179.237 174.731 130.346  1.00  0.00           H  
ATOM    682  HZ2 LYS A  65     180.553 175.501 130.973  1.00  0.00           H  
ATOM    683  HZ3 LYS A  65     180.739 174.073 130.171  1.00  0.00           H  
ATOM    684  N   ASN A  66     174.348 171.148 132.871  1.00109.51      A    N  
ATOM    685  CA  ASN A  66     173.878 169.798 133.168  1.00105.09      A    C  
ATOM    686  C   ASN A  66     172.374 169.871 133.522  1.00102.95      A    C  
ATOM    687  O   ASN A  66     172.051 169.862 134.712  1.00104.01      A    O  
ATOM    688  CB  ASN A  66     174.724 169.189 134.320  1.00100.53      A    C  
ATOM    689  CG  ASN A  66     176.237 169.198 134.063  1.00102.80      A    C  
ATOM    690  ND2 ASN A  66     176.704 168.399 133.102  1.00103.52      A    N  
ATOM    691  OD1 ASN A  66     176.973 169.929 134.721  1.00 98.82      A    O  
ATOM    692  H   ASN A  66     174.230 171.821 133.614  1.00  0.00           H  
ATOM    693 HD22 ASN A  66     177.693 168.383 132.899  1.00  0.00           H  
ATOM    694 HD21 ASN A  66     176.080 167.816 132.564  1.00  0.00           H  
ATOM    695  N   PRO A  67     171.478 169.993 132.509  1.00 86.15      A    N  
ATOM    696  CA  PRO A  67     170.022 170.121 132.740  1.00 90.86      A    C  
ATOM    697  C   PRO A  67     169.398 168.862 133.366  1.00 87.87      A    C  
ATOM    698  O   PRO A  67     169.722 167.752 132.941  1.00 84.17      A    O  
ATOM    699  CB  PRO A  67     169.451 170.390 131.337  1.00 89.13      A    C  
ATOM    700  CG  PRO A  67     170.447 169.762 130.381  1.00 82.75      A    C  
ATOM    701  CD  PRO A  67     171.780 170.015 131.073  1.00 79.98      A    C  
ATOM    702  N   LYS A  68     168.535 169.067 134.374  1.00 71.41      A    N  
ATOM    703  CA  LYS A  68     167.847 167.999 135.100  1.00 63.37      A    C  
ATOM    704  C   LYS A  68     166.357 168.338 135.223  1.00 70.92      A    C  
ATOM    705  O   LYS A  68     166.015 169.440 135.651  1.00 77.75      A    O  
ATOM    706  CB  LYS A  68     168.482 167.813 136.493  1.00 67.86      A    C  
ATOM    707  CG  LYS A  68     169.943 167.339 136.459  1.00 75.56      A    C  
ATOM    708  CD  LYS A  68     170.539 167.146 137.865  1.00 75.60      A    C  
ATOM    709  CE  LYS A  68     172.023 166.736 137.858  1.00 76.65      A    C  
ATOM    710  NZ  LYS A  68     172.907 167.818 137.380  1.00 74.52      A    N1+
ATOM    711  H   LYS A  68     168.327 170.011 134.674  1.00  0.00           H  
ATOM    712  HZ1 LYS A  68     172.823 168.618 137.992  1.00  0.00           H  
ATOM    713  HZ2 LYS A  68     173.864 167.497 137.376  1.00  0.00           H  
ATOM    714  HZ3 LYS A  68     172.636 168.087 136.444  1.00  0.00           H  
ATOM    715  N   LEU A  69     165.499 167.368 134.865  1.00 54.53      A    N  
ATOM    716  CA  LEU A  69     164.038 167.482 134.916  1.00 54.81      A    C  
ATOM    717  C   LEU A  69     163.479 167.491 136.355  1.00 58.79      A    C  
ATOM    718  O   LEU A  69     162.427 168.090 136.579  1.00 63.56      A    O  
ATOM    719  CB  LEU A  69     163.429 166.366 134.030  1.00 55.79      A    C  
ATOM    720  CG  LEU A  69     161.885 166.328 133.905  1.00 47.83      A    C  
ATOM    721  CD1 LEU A  69     161.301 167.650 133.355  1.00 43.95      A    C  
ATOM    722  CD2 LEU A  69     161.440 165.113 133.067  1.00 54.57      A    C  
ATOM    723  H   LEU A  69     165.859 166.484 134.527  1.00  0.00           H  
ATOM    724  N   ILE A  70     164.206 166.880 137.310  1.00 65.37      A    N  
ATOM    725  CA  ILE A  70     163.858 166.879 138.734  1.00 56.78      A    C  
ATOM    726  C   ILE A  70     164.010 168.267 139.402  1.00 62.07      A    C  
ATOM    727  O   ILE A  70     163.266 168.547 140.339  1.00 70.88      A    O  
ATOM    728  CB  ILE A  70     164.673 165.809 139.530  1.00 52.31      A    C  
ATOM    729  CG1 ILE A  70     164.131 165.525 140.953  1.00 56.89      A    C  
ATOM    730  CG2 ILE A  70     166.183 166.108 139.611  1.00 56.29      A    C  
ATOM    731  CD1 ILE A  70     162.662 165.082 140.989  1.00 61.96      A    C  
ATOM    732  H   ILE A  70     165.064 166.412 137.057  1.00  0.00           H  
ATOM    733  N   ASN A  71     164.913 169.124 138.888  1.00 60.57      A    N  
ATOM    734  CA  ASN A  71     165.088 170.511 139.341  1.00 56.15      A    C  
ATOM    735  C   ASN A  71     163.933 171.421 138.887  1.00 61.40      A    C  
ATOM    736  O   ASN A  71     163.561 172.318 139.643  1.00 68.26      A    O  
ATOM    737  CB  ASN A  71     166.428 171.082 138.826  1.00 57.69      A    C  
ATOM    738  CG  ASN A  71     167.692 170.462 139.429  1.00 63.28      A    C  
ATOM    739  ND2 ASN A  71     168.842 170.786 138.836  1.00 64.08      A    N  
ATOM    740  OD1 ASN A  71     167.646 169.730 140.416  1.00 69.95      A    O  
ATOM    741  H   ASN A  71     165.484 168.835 138.106  1.00  0.00           H  
ATOM    742 HD22 ASN A  71     169.717 170.430 139.192  1.00  0.00           H  
ATOM    743 HD21 ASN A  71     168.841 171.380 138.016  1.00  0.00           H  
ATOM    744  N   ALA A  72     163.380 171.167 137.686  1.00 60.35      A    N  
ATOM    745  CA  ALA A  72     162.207 171.863 137.152  1.00 60.45      A    C  
ATOM    746  C   ALA A  72     160.914 171.500 137.908  1.00 63.16      A    C  
ATOM    747  O   ALA A  72     160.107 172.391 138.168  1.00 67.63      A    O  
ATOM    748  CB  ALA A  72     162.083 171.569 135.648  1.00 60.85      A    C  
ATOM    749  H   ALA A  72     163.747 170.415 137.120  1.00  0.00           H  
ATOM    750  N   LEU A  73     160.775 170.216 138.291  1.00 52.15      A    N  
ATOM    751  CA  LEU A  73     159.707 169.695 139.151  1.00 46.20      A    C  
ATOM    752  C   LEU A  73     159.791 170.233 140.590  1.00 52.33      A    C  
ATOM    753  O   LEU A  73     158.763 170.622 141.140  1.00 65.65      A    O  
ATOM    754  CB  LEU A  73     159.756 168.149 139.158  1.00 47.25      A    C  
ATOM    755  CG  LEU A  73     159.117 167.490 137.917  1.00 48.77      A    C  
ATOM    756  CD1 LEU A  73     159.536 166.009 137.792  1.00 59.53      A    C  
ATOM    757  CD2 LEU A  73     157.582 167.667 137.905  1.00 51.07      A    C  
ATOM    758  H   LEU A  73     161.478 169.546 138.010  1.00  0.00           H  
ATOM    759  N   ARG A  74     161.006 170.271 141.164  1.00 54.29      A    N  
ATOM    760  CA  ARG A  74     161.281 170.800 142.503  1.00 51.44      A    C  
ATOM    761  C   ARG A  74     160.924 172.291 142.633  1.00 54.86      A    C  
ATOM    762  O   ARG A  74     160.325 172.679 143.632  1.00 65.29      A    O  
ATOM    763  CB  ARG A  74     162.751 170.496 142.868  1.00 58.24      A    C  
ATOM    764  CG  ARG A  74     163.207 170.936 144.277  1.00 62.90      A    C  
ATOM    765  CD  ARG A  74     164.701 170.679 144.543  1.00 60.49      A    C  
ATOM    766  NE  ARG A  74     165.564 171.572 143.747  1.00 68.83      A    N  
ATOM    767  CZ  ARG A  74     166.902 171.513 143.611  1.00 76.37      A    C  
ATOM    768  NH1 ARG A  74     167.644 170.597 144.245  1.00 78.28      A    N  
ATOM    769  NH2 ARG A  74     167.512 172.398 142.815  1.00 69.24      A    N1+
ATOM    770  H   ARG A  74     161.804 169.908 140.660  1.00  0.00           H  
ATOM    771  HE  ARG A  74     165.073 172.295 143.241  1.00  0.00           H  
ATOM    772 HH12 ARG A  74     167.207 169.942 144.877  1.00  0.00           H  
ATOM    773 HH11 ARG A  74     168.642 170.545 144.105  1.00  0.00           H  
ATOM    774 HH22 ARG A  74     168.513 172.360 142.687  1.00  0.00           H  
ATOM    775 HH21 ARG A  74     166.978 173.099 142.323  1.00  0.00           H  
ATOM    776  N   ARG A  75     161.236 173.089 141.600  1.00 62.64      A    N  
ATOM    777  CA  ARG A  75     160.928 174.519 141.547  1.00 58.87      A    C  
ATOM    778  C   ARG A  75     159.429 174.841 141.330  1.00 62.19      A    C  
ATOM    779  O   ARG A  75     159.041 175.992 141.525  1.00 65.96      A    O  
ATOM    780  CB  ARG A  75     161.878 175.164 140.515  1.00 61.51      A    C  
ATOM    781  CG  ARG A  75     161.885 176.707 140.493  1.00 64.39      A    C  
ATOM    782  CD  ARG A  75     163.166 177.328 139.904  1.00 67.19      A    C  
ATOM    783  NE  ARG A  75     163.460 176.846 138.544  1.00 76.80      A    N  
ATOM    784  CZ  ARG A  75     164.409 175.981 138.144  1.00 77.53      A    C  
ATOM    785  NH1 ARG A  75     165.306 175.444 138.984  1.00 68.23      A    N  
ATOM    786  NH2 ARG A  75     164.458 175.641 136.852  1.00 71.99      A    N1+
ATOM    787  H   ARG A  75     161.719 172.704 140.799  1.00  0.00           H  
ATOM    788  HE  ARG A  75     162.803 177.177 137.843  1.00  0.00           H  
ATOM    789 HH12 ARG A  75     166.001 174.798 138.632  1.00  0.00           H  
ATOM    790 HH11 ARG A  75     165.282 175.677 139.965  1.00  0.00           H  
ATOM    791 HH22 ARG A  75     165.166 174.996 136.525  1.00  0.00           H  
ATOM    792 HH21 ARG A  75     163.774 175.996 136.198  1.00  0.00           H  
ATOM    793  N   CYS A  76     158.611 173.829 140.981  1.00 67.26      A    N  
ATOM    794  CA  CYS A  76     157.161 173.944 140.792  1.00 66.86      A    C  
ATOM    795  C   CYS A  76     156.347 173.432 142.001  1.00 64.36      A    C  
ATOM    796  O   CYS A  76     155.211 173.884 142.158  1.00 69.48      A    O  
ATOM    797  CB  CYS A  76     156.696 173.174 139.537  1.00 58.94      A    C  
ATOM    798  SG  CYS A  76     157.212 174.016 138.018  1.00 73.03      A    S  
ATOM    799  H   CYS A  76     159.003 172.908 140.843  1.00  0.00           H  
ATOM    800  HG  CYS A  76     158.512 173.718 138.129  1.00  0.00           H  
ATOM    801  N   PHE A  77     156.886 172.481 142.791  1.00 45.21      A    N  
ATOM    802  CA  PHE A  77     156.086 171.671 143.724  1.00 46.46      A    C  
ATOM    803  C   PHE A  77     156.655 171.515 145.150  1.00 53.25      A    C  
ATOM    804  O   PHE A  77     155.905 171.045 146.006  1.00 63.79      A    O  
ATOM    805  CB  PHE A  77     155.819 170.280 143.093  1.00 48.05      A    C  
ATOM    806  CG  PHE A  77     154.917 170.257 141.867  1.00 51.19      A    C  
ATOM    807  CD1 PHE A  77     153.533 170.485 142.000  1.00 50.40      A    C  
ATOM    808  CD2 PHE A  77     155.455 170.092 140.572  1.00 55.14      A    C  
ATOM    809  CE1 PHE A  77     152.713 170.482 140.880  1.00 47.44      A    C  
ATOM    810  CE2 PHE A  77     154.623 170.115 139.461  1.00 48.43      A    C  
ATOM    811  CZ  PHE A  77     153.255 170.297 139.615  1.00 41.66      A    C  
ATOM    812  H   PHE A  77     157.825 172.156 142.607  1.00  0.00           H  
ATOM    813  N   PHE A  78     157.931 171.872 145.401  1.00 46.67      A    N  
ATOM    814  CA  PHE A  78     158.638 171.588 146.663  1.00 41.20      A    C  
ATOM    815  C   PHE A  78     158.002 172.141 147.952  1.00 47.13      A    C  
ATOM    816  O   PHE A  78     157.893 171.392 148.923  1.00 59.88      A    O  
ATOM    817  CB  PHE A  78     160.134 171.954 146.551  1.00 42.05      A    C  
ATOM    818  CG  PHE A  78     160.966 171.827 147.819  1.00 50.74      A    C  
ATOM    819  CD1 PHE A  78     161.245 170.552 148.353  1.00 52.48      A    C  
ATOM    820  CD2 PHE A  78     161.353 172.975 148.543  1.00 50.42      A    C  
ATOM    821  CE1 PHE A  78     161.943 170.436 149.547  1.00 44.52      A    C  
ATOM    822  CE2 PHE A  78     162.048 172.838 149.737  1.00 47.11      A    C  
ATOM    823  CZ  PHE A  78     162.348 171.575 150.233  1.00 46.29      A    C  
ATOM    824  H   PHE A  78     158.496 172.267 144.661  1.00  0.00           H  
ATOM    825  N   TRP A  79     157.609 173.426 147.947  1.00 45.72      A    N  
ATOM    826  CA  TRP A  79     157.073 174.098 149.135  1.00 48.17      A    C  
ATOM    827  C   TRP A  79     155.686 173.606 149.572  1.00 51.13      A    C  
ATOM    828  O   TRP A  79     155.447 173.546 150.776  1.00 57.91      A    O  
ATOM    829  CB  TRP A  79     157.104 175.627 148.962  1.00 45.18      A    C  
ATOM    830  CG  TRP A  79     158.480 176.216 148.885  1.00 48.80      A    C  
ATOM    831  CD1 TRP A  79     159.045 176.782 147.795  1.00 49.17      A    C  
ATOM    832  CD2 TRP A  79     159.499 176.252 149.931  1.00 56.79      A    C  
ATOM    833  CE2 TRP A  79     160.667 176.879 149.403  1.00 59.30      A    C  
ATOM    834  CE3 TRP A  79     159.557 175.812 151.275  1.00 55.27      A    C  
ATOM    835  NE1 TRP A  79     160.330 177.185 148.100  1.00 53.93      A    N  
ATOM    836  CZ2 TRP A  79     161.832 177.065 150.169  1.00 51.80      A    C  
ATOM    837  CZ3 TRP A  79     160.721 175.986 152.051  1.00 43.82      A    C  
ATOM    838  CH2 TRP A  79     161.856 176.613 151.501  1.00 44.97      A    C  
ATOM    839  H   TRP A  79     157.728 173.989 147.118  1.00  0.00           H  
ATOM    840  HE1 TRP A  79     160.930 177.643 147.429  1.00  0.00           H  
ATOM    841  N   ARG A  80     154.823 173.221 148.614  1.00 49.89      A    N  
ATOM    842  CA  ARG A  80     153.530 172.595 148.903  1.00 43.99      A    C  
ATOM    843  C   ARG A  80     153.682 171.136 149.362  1.00 44.23      A    C  
ATOM    844  O   ARG A  80     152.959 170.726 150.268  1.00 57.40      A    O  
ATOM    845  CB  ARG A  80     152.590 172.692 147.688  1.00 47.45      A    C  
ATOM    846  CG  ARG A  80     152.214 174.144 147.332  1.00 45.76      A    C  
ATOM    847  CD  ARG A  80     151.122 174.256 146.252  1.00 50.07      A    C  
ATOM    848  NE  ARG A  80     151.611 173.895 144.908  1.00 66.15      A    N  
ATOM    849  CZ  ARG A  80     150.888 173.448 143.863  1.00 63.62      A    C  
ATOM    850  NH1 ARG A  80     149.564 173.239 143.931  1.00 53.52      A    N  
ATOM    851  NH2 ARG A  80     151.516 173.201 142.708  1.00 58.49      A    N1+
ATOM    852  H   ARG A  80     155.093 173.283 147.643  1.00  0.00           H  
ATOM    853  HE  ARG A  80     152.602 174.028 144.766  1.00  0.00           H  
ATOM    854 HH12 ARG A  80     149.069 172.840 143.145  1.00  0.00           H  
ATOM    855 HH11 ARG A  80     149.066 173.424 144.790  1.00  0.00           H  
ATOM    856 HH22 ARG A  80     151.002 172.814 141.928  1.00  0.00           H  
ATOM    857 HH21 ARG A  80     152.512 173.348 142.619  1.00  0.00           H  
ATOM    858  N   PHE A  81     154.642 170.403 148.770  1.00 29.40      A    N  
ATOM    859  CA  PHE A  81     155.006 169.038 149.150  1.00 22.46      A    C  
ATOM    860  C   PHE A  81     155.484 168.932 150.611  1.00 37.00      A    C  
ATOM    861  O   PHE A  81     154.951 168.110 151.356  1.00 49.49      A    O  
ATOM    862  CB  PHE A  81     155.998 168.465 148.109  1.00 35.90      A    C  
ATOM    863  CG  PHE A  81     156.604 167.100 148.396  1.00 31.26      A    C  
ATOM    864  CD1 PHE A  81     155.826 165.933 148.239  1.00 41.61      A    C  
ATOM    865  CD2 PHE A  81     157.911 166.991 148.918  1.00 24.53      A    C  
ATOM    866  CE1 PHE A  81     156.367 164.692 148.550  1.00 43.22      A    C  
ATOM    867  CE2 PHE A  81     158.436 165.739 149.213  1.00 28.49      A    C  
ATOM    868  CZ  PHE A  81     157.668 164.596 149.029  1.00 35.48      A    C  
ATOM    869  H   PHE A  81     155.192 170.815 148.028  1.00  0.00           H  
ATOM    870  N   MET A  82     156.423 169.812 151.004  1.00 41.17      A    N  
ATOM    871  CA  MET A  82     156.986 169.882 152.354  1.00 39.66      A    C  
ATOM    872  C   MET A  82     156.022 170.469 153.409  1.00 45.21      A    C  
ATOM    873  O   MET A  82     156.144 170.112 154.581  1.00 58.80      A    O  
ATOM    874  CB  MET A  82     158.330 170.646 152.296  1.00 39.00      A    C  
ATOM    875  CG  MET A  82     159.302 170.290 153.434  1.00 50.24      A    C  
ATOM    876  SD  MET A  82     159.952 168.596 153.335  1.00 77.71      A    S  
ATOM    877  CE  MET A  82     160.846 168.504 154.907  1.00 52.98      A    C  
ATOM    878  H   MET A  82     156.804 170.464 150.330  1.00  0.00           H  
ATOM    879  N   PHE A  83     155.066 171.314 152.980  1.00 48.37      A    N  
ATOM    880  CA  PHE A  83     153.997 171.879 153.815  1.00 38.10      A    C  
ATOM    881  C   PHE A  83     153.016 170.830 154.374  1.00 46.54      A    C  
ATOM    882  O   PHE A  83     152.593 170.959 155.522  1.00 48.56      A    O  
ATOM    883  CB  PHE A  83     153.299 173.028 153.050  1.00 48.58      A    C  
ATOM    884  CG  PHE A  83     152.007 173.581 153.629  1.00 52.87      A    C  
ATOM    885  CD1 PHE A  83     152.045 174.519 154.683  1.00 53.40      A    C  
ATOM    886  CD2 PHE A  83     150.761 173.062 153.216  1.00 46.86      A    C  
ATOM    887  CE1 PHE A  83     150.861 174.980 155.242  1.00 53.91      A    C  
ATOM    888  CE2 PHE A  83     149.589 173.532 153.792  1.00 47.70      A    C  
ATOM    889  CZ  PHE A  83     149.638 174.498 154.790  1.00 51.16      A    C  
ATOM    890  H   PHE A  83     155.041 171.571 152.003  1.00  0.00           H  
ATOM    891  N   TYR A  84     152.705 169.796 153.574  1.00 50.84      A    N  
ATOM    892  CA  TYR A  84     151.918 168.641 154.016  1.00 45.66      A    C  
ATOM    893  C   TYR A  84     152.764 167.606 154.779  1.00 50.93      A    C  
ATOM    894  O   TYR A  84     152.189 166.834 155.543  1.00 63.96      A    O  
ATOM    895  CB  TYR A  84     151.219 167.986 152.808  1.00 39.66      A    C  
ATOM    896  CG  TYR A  84     150.233 168.879 152.071  1.00 44.65      A    C  
ATOM    897  CD1 TYR A  84     149.164 169.484 152.766  1.00 43.06      A    C  
ATOM    898  CD2 TYR A  84     150.379 169.107 150.687  1.00 51.05      A    C  
ATOM    899  CE1 TYR A  84     148.262 170.326 152.088  1.00 47.25      A    C  
ATOM    900  CE2 TYR A  84     149.484 169.958 150.010  1.00 50.15      A    C  
ATOM    901  CZ  TYR A  84     148.426 170.569 150.710  1.00 54.04      A    C  
ATOM    902  OH  TYR A  84     147.555 171.387 150.052  1.00 55.97      A    O  
ATOM    903  H   TYR A  84     153.068 169.761 152.632  1.00  0.00           H  
ATOM    904  HH  TYR A  84     146.869 171.744 150.621  1.00  0.00           H  
ATOM    905  N   GLY A  85     154.096 167.614 154.583  1.00 42.14      A    N  
ATOM    906  CA  GLY A  85     155.036 166.693 155.223  1.00 42.05      A    C  
ATOM    907  C   GLY A  85     155.180 166.955 156.729  1.00 47.11      A    C  
ATOM    908  O   GLY A  85     155.333 165.998 157.488  1.00 52.69      A    O  
ATOM    909  H   GLY A  85     154.490 168.292 153.946  1.00  0.00           H  
ATOM    910  N   ILE A  86     155.104 168.226 157.165  1.00 50.86      A    N  
ATOM    911  CA  ILE A  86     155.164 168.608 158.579  1.00 50.17      A    C  
ATOM    912  C   ILE A  86     153.875 168.277 159.361  1.00 46.13      A    C  
ATOM    913  O   ILE A  86     153.977 167.927 160.535  1.00 57.51      A    O  
ATOM    914  CB  ILE A  86     155.515 170.111 158.782  1.00 45.05      A    C  
ATOM    915  CG1 ILE A  86     154.553 171.099 158.078  1.00 53.40      A    C  
ATOM    916  CG2 ILE A  86     156.978 170.383 158.384  1.00 46.25      A    C  
ATOM    917  CD1 ILE A  86     154.705 172.556 158.536  1.00 53.90      A    C  
ATOM    918  H   ILE A  86     154.990 168.978 156.499  1.00  0.00           H  
ATOM    919  N   PHE A  87     152.705 168.334 158.700  1.00 41.45      A    N  
ATOM    920  CA  PHE A  87     151.418 167.937 159.281  1.00 44.08      A    C  
ATOM    921  C   PHE A  87     151.225 166.414 159.324  1.00 48.09      A    C  
ATOM    922  O   PHE A  87     150.629 165.916 160.279  1.00 52.19      A    O  
ATOM    923  CB  PHE A  87     150.264 168.634 158.533  1.00 44.08      A    C  
ATOM    924  CG  PHE A  87     150.172 170.136 158.756  1.00 49.20      A    C  
ATOM    925  CD1 PHE A  87     150.132 170.671 160.064  1.00 47.66      A    C  
ATOM    926  CD2 PHE A  87     150.032 171.010 157.659  1.00 49.85      A    C  
ATOM    927  CE1 PHE A  87     149.998 172.039 160.255  1.00 47.72      A    C  
ATOM    928  CE2 PHE A  87     149.898 172.375 157.873  1.00 49.77      A    C  
ATOM    929  CZ  PHE A  87     149.885 172.889 159.162  1.00 47.81      A    C  
ATOM    930  H   PHE A  87     152.691 168.628 157.734  1.00  0.00           H  
ATOM    931  N   LEU A  88     151.785 165.704 158.328  1.00 46.45      A    N  
ATOM    932  CA  LEU A  88     151.866 164.244 158.286  1.00 43.61      A    C  
ATOM    933  C   LEU A  88     152.729 163.689 159.437  1.00 45.06      A    C  
ATOM    934  O   LEU A  88     152.316 162.721 160.072  1.00 52.44      A    O  
ATOM    935  CB  LEU A  88     152.386 163.814 156.892  1.00 41.95      A    C  
ATOM    936  CG  LEU A  88     152.394 162.295 156.602  1.00 38.25      A    C  
ATOM    937  CD1 LEU A  88     150.971 161.692 156.620  1.00 38.32      A    C  
ATOM    938  CD2 LEU A  88     153.144 161.994 155.285  1.00 41.36      A    C  
ATOM    939  H   LEU A  88     152.236 166.192 157.566  1.00  0.00           H  
ATOM    940  N   TYR A  89     153.871 164.348 159.712  1.00 42.40      A    N  
ATOM    941  CA  TYR A  89     154.780 164.045 160.820  1.00 44.61      A    C  
ATOM    942  C   TYR A  89     154.132 164.190 162.209  1.00 48.29      A    C  
ATOM    943  O   TYR A  89     154.305 163.298 163.039  1.00 53.88      A    O  
ATOM    944  CB  TYR A  89     156.058 164.906 160.690  1.00 43.29      A    C  
ATOM    945  CG  TYR A  89     157.030 164.811 161.858  1.00 45.08      A    C  
ATOM    946  CD1 TYR A  89     157.662 163.584 162.150  1.00 49.59      A    C  
ATOM    947  CD2 TYR A  89     157.270 165.930 162.683  1.00 48.26      A    C  
ATOM    948  CE1 TYR A  89     158.516 163.469 163.261  1.00 49.75      A    C  
ATOM    949  CE2 TYR A  89     158.130 165.817 163.794  1.00 46.17      A    C  
ATOM    950  CZ  TYR A  89     158.752 164.586 164.085  1.00 50.02      A    C  
ATOM    951  OH  TYR A  89     159.570 164.474 165.171  1.00 56.79      A    O  
ATOM    952  H   TYR A  89     154.137 165.129 159.128  1.00  0.00           H  
ATOM    953  HH  TYR A  89     159.921 163.589 165.291  1.00  0.00           H  
ATOM    954  N   LEU A  90     153.401 165.295 162.435  1.00 49.48      A    N  
ATOM    955  CA  LEU A  90     152.747 165.603 163.710  1.00 42.66      A    C  
ATOM    956  C   LEU A  90     151.631 164.611 164.092  1.00 45.85      A    C  
ATOM    957  O   LEU A  90     151.446 164.368 165.284  1.00 56.59      A    O  
ATOM    958  CB  LEU A  90     152.221 167.055 163.680  1.00 33.93      A    C  
ATOM    959  CG  LEU A  90     153.323 168.131 163.805  1.00 34.36      A    C  
ATOM    960  CD1 LEU A  90     152.779 169.526 163.423  1.00 39.74      A    C  
ATOM    961  CD2 LEU A  90     154.003 168.114 165.192  1.00 44.83      A    C  
ATOM    962  H   LEU A  90     153.306 165.988 161.705  1.00  0.00           H  
ATOM    963  N   GLY A  91     150.943 164.027 163.093  1.00 49.99      A    N  
ATOM    964  CA  GLY A  91     149.910 163.011 163.304  1.00 44.02      A    C  
ATOM    965  C   GLY A  91     150.513 161.639 163.661  1.00 55.46      A    C  
ATOM    966  O   GLY A  91     149.841 160.842 164.314  1.00 67.48      A    O  
ATOM    967  H   GLY A  91     151.152 164.278 162.137  1.00  0.00           H  
ATOM    968  N   GLU A  92     151.776 161.379 163.274  1.00 54.32      A    N  
ATOM    969  CA  GLU A  92     152.527 160.172 163.626  1.00 47.31      A    C  
ATOM    970  C   GLU A  92     153.184 160.269 165.014  1.00 50.16      A    C  
ATOM    971  O   GLU A  92     153.240 159.259 165.714  1.00 58.91      A    O  
ATOM    972  CB  GLU A  92     153.564 159.858 162.524  1.00 46.56      A    C  
ATOM    973  CG  GLU A  92     152.938 159.516 161.151  1.00 57.63      A    C  
ATOM    974  CD  GLU A  92     152.140 158.201 161.087  1.00 66.51      A    C  
ATOM    975  OE1 GLU A  92     152.417 157.283 161.893  1.00 68.32      A    O  
ATOM    976  OE2 GLU A  92     151.245 158.130 160.217  1.00 66.90      A    O1-
ATOM    977  H   GLU A  92     152.278 162.068 162.732  1.00  0.00           H  
ATOM    978  N   VAL A  93     153.621 161.474 165.420  1.00 47.51      A    N  
ATOM    979  CA  VAL A  93     154.124 161.755 166.771  1.00 40.18      A    C  
ATOM    980  C   VAL A  93     153.019 161.622 167.843  1.00 48.38      A    C  
ATOM    981  O   VAL A  93     153.296 161.112 168.928  1.00 57.38      A    O  
ATOM    982  CB  VAL A  93     154.782 163.166 166.846  1.00 43.92      A    C  
ATOM    983  CG1 VAL A  93     155.042 163.713 168.267  1.00 41.67      A    C  
ATOM    984  CG2 VAL A  93     156.100 163.185 166.052  1.00 52.60      A    C  
ATOM    985  H   VAL A  93     153.577 162.260 164.785  1.00  0.00           H  
ATOM    986  N   THR A  94     151.784 162.020 167.488  1.00 47.71      A    N  
ATOM    987  CA  THR A  94     150.569 161.863 168.296  1.00 47.85      A    C  
ATOM    988  C   THR A  94     150.176 160.383 168.528  1.00 54.72      A    C  
ATOM    989  O   THR A  94     149.595 160.066 169.566  1.00 61.38      A    O  
ATOM    990  CB  THR A  94     149.374 162.598 167.621  1.00 44.57      A    C  
ATOM    991  CG2 THR A  94     148.028 162.516 168.357  1.00 54.49      A    C  
ATOM    992  OG1 THR A  94     149.677 163.974 167.507  1.00 51.86      A    O  
ATOM    993  H   THR A  94     151.653 162.428 166.573  1.00  0.00           H  
ATOM    994  HG1 THR A  94     150.388 164.088 166.868  1.00  0.00           H  
ATOM    995  N   LYS A  95     150.534 159.506 167.574  1.00 55.07      A    N  
ATOM    996  CA  LYS A  95     150.313 158.060 167.621  1.00 52.25      A    C  
ATOM    997  C   LYS A  95     151.349 157.333 168.507  1.00 52.96      A    C  
ATOM    998  O   LYS A  95     150.993 156.350 169.156  1.00 64.13      A    O  
ATOM    999  CB  LYS A  95     150.330 157.548 166.164  1.00 52.15      A    C  
ATOM   1000  CG  LYS A  95     149.844 156.105 165.950  1.00 50.76      A    C  
ATOM   1001  CD  LYS A  95     150.000 155.632 164.491  1.00 57.90      A    C  
ATOM   1002  CE  LYS A  95     149.177 156.440 163.467  1.00 57.25      A    C  
ATOM   1003  NZ  LYS A  95     149.369 155.941 162.094  1.00 60.36      A    N1+
ATOM   1004  H   LYS A  95     151.025 159.845 166.759  1.00  0.00           H  
ATOM   1005  HZ1 LYS A  95     150.343 156.053 161.837  1.00  0.00           H  
ATOM   1006  HZ2 LYS A  95     149.113 154.966 162.037  1.00  0.00           H  
ATOM   1007  HZ3 LYS A  95     148.806 156.481 161.453  1.00  0.00           H  
ATOM   1008  N   ALA A  96     152.597 157.835 168.529  1.00 42.58      A    N  
ATOM   1009  CA  ALA A  96     153.720 157.272 169.285  1.00 41.28      A    C  
ATOM   1010  C   ALA A  96     153.645 157.497 170.807  1.00 47.89      A    C  
ATOM   1011  O   ALA A  96     154.210 156.693 171.549  1.00 51.03      A    O  
ATOM   1012  CB  ALA A  96     155.029 157.844 168.717  1.00 40.64      A    C  
ATOM   1013  H   ALA A  96     152.808 158.649 167.968  1.00  0.00           H  
ATOM   1014  N   VAL A  97     152.951 158.562 171.243  1.00 51.98      A    N  
ATOM   1015  CA  VAL A  97     152.781 158.932 172.654  1.00 50.17      A    C  
ATOM   1016  C   VAL A  97     151.461 158.414 173.271  1.00 57.50      A    C  
ATOM   1017  O   VAL A  97     151.225 158.660 174.454  1.00 66.47      A    O  
ATOM   1018  CB  VAL A  97     152.851 160.476 172.842  1.00 48.32      A    C  
ATOM   1019  CG1 VAL A  97     154.229 161.029 172.438  1.00 48.94      A    C  
ATOM   1020  CG2 VAL A  97     151.711 161.258 172.158  1.00 50.68      A    C  
ATOM   1021  H   VAL A  97     152.527 159.184 170.568  1.00  0.00           H  
ATOM   1022  N   GLN A  98     150.634 157.691 172.492  1.00 51.65      A    N  
ATOM   1023  CA  GLN A  98     149.371 157.095 172.941  1.00 49.97      A    C  
ATOM   1024  C   GLN A  98     149.459 156.084 174.119  1.00 60.14      A    C  
ATOM   1025  O   GLN A  98     148.583 156.157 174.984  1.00 69.39      A    O  
ATOM   1026  CB  GLN A  98     148.588 156.554 171.720  1.00 47.43      A    C  
ATOM   1027  CG  GLN A  98     147.240 155.869 172.043  1.00 49.10      A    C  
ATOM   1028  CD  GLN A  98     146.505 155.348 170.806  1.00 63.85      A    C  
ATOM   1029  NE2 GLN A  98     145.359 154.701 171.024  1.00 67.87      A    N  
ATOM   1030  OE1 GLN A  98     146.954 155.513 169.673  1.00 68.61      A    O  
ATOM   1031  H   GLN A  98     150.891 157.518 171.530  1.00  0.00           H  
ATOM   1032 HE22 GLN A  98     144.844 154.311 170.248  1.00  0.00           H  
ATOM   1033 HE21 GLN A  98     145.010 154.579 171.963  1.00  0.00           H  
ATOM   1034  N   PRO A  99     150.504 155.217 174.197  1.00 52.65      A    N  
ATOM   1035  CA  PRO A  99     150.678 154.291 175.338  1.00 48.82      A    C  
ATOM   1036  C   PRO A  99     150.930 154.938 176.715  1.00 49.05      A    C  
ATOM   1037  O   PRO A  99     150.690 154.275 177.724  1.00 56.61      A    O  
ATOM   1038  CB  PRO A  99     151.851 153.385 174.922  1.00 43.07      A    C  
ATOM   1039  CG  PRO A  99     151.872 153.457 173.406  1.00 45.72      A    C  
ATOM   1040  CD  PRO A  99     151.469 154.900 173.140  1.00 46.39      A    C  
ATOM   1041  N   LEU A 100     151.384 156.205 176.743  1.00 44.61      A    N  
ATOM   1042  CA  LEU A 100     151.621 156.977 177.970  1.00 52.10      A    C  
ATOM   1043  C   LEU A 100     150.319 157.380 178.690  1.00 59.67      A    C  
ATOM   1044  O   LEU A 100     150.341 157.512 179.913  1.00 60.53      A    O  
ATOM   1045  CB  LEU A 100     152.461 158.232 177.641  1.00 46.00      A    C  
ATOM   1046  CG  LEU A 100     153.898 157.927 177.155  1.00 50.04      A    C  
ATOM   1047  CD1 LEU A 100     154.550 159.170 176.513  1.00 50.63      A    C  
ATOM   1048  CD2 LEU A 100     154.765 157.330 178.284  1.00 51.45      A    C  
ATOM   1049  H   LEU A 100     151.557 156.693 175.875  1.00  0.00           H  
ATOM   1050  N   LEU A 101     149.222 157.552 177.932  1.00 53.77      A    N  
ATOM   1051  CA  LEU A 101     147.895 157.882 178.456  1.00 51.76      A    C  
ATOM   1052  C   LEU A 101     147.065 156.609 178.688  1.00 52.89      A    C  
ATOM   1053  O   LEU A 101     146.519 156.445 179.778  1.00 59.58      A    O  
ATOM   1054  CB  LEU A 101     147.175 158.840 177.478  1.00 55.46      A    C  
ATOM   1055  CG  LEU A 101     147.782 160.261 177.413  1.00 55.94      A    C  
ATOM   1056  CD1 LEU A 101     147.171 161.084 176.258  1.00 52.81      A    C  
ATOM   1057  CD2 LEU A 101     147.672 160.997 178.764  1.00 55.37      A    C  
ATOM   1058  H   LEU A 101     149.287 157.422 176.933  1.00  0.00           H  
ATOM   1059  N   LEU A 102     146.991 155.738 177.665  1.00 47.87      A    N  
ATOM   1060  CA  LEU A 102     146.167 154.527 177.657  1.00 44.14      A    C  
ATOM   1061  C   LEU A 102     146.652 153.429 178.625  1.00 41.22      A    C  
ATOM   1062  O   LEU A 102     145.812 152.742 179.206  1.00 48.10      A    O  
ATOM   1063  CB  LEU A 102     146.041 154.029 176.196  1.00 49.63      A    C  
ATOM   1064  CG  LEU A 102     145.169 152.769 175.967  1.00 50.60      A    C  
ATOM   1065  CD1 LEU A 102     143.736 152.916 176.524  1.00 44.19      A    C  
ATOM   1066  CD2 LEU A 102     145.173 152.364 174.477  1.00 51.52      A    C  
ATOM   1067  H   LEU A 102     147.485 155.941 176.807  1.00  0.00           H  
ATOM   1068  N   GLY A 103     147.978 153.298 178.808  1.00 48.53      A    N  
ATOM   1069  CA  GLY A 103     148.584 152.289 179.682  1.00 48.07      A    C  
ATOM   1070  C   GLY A 103     148.356 152.588 181.175  1.00 49.18      A    C  
ATOM   1071  O   GLY A 103     148.317 151.653 181.975  1.00 55.78      A    O  
ATOM   1072  H   GLY A 103     148.612 153.902 178.303  1.00  0.00           H  
ATOM   1073  N   ARG A 104     148.177 153.869 181.544  1.00 41.97      A    N  
ATOM   1074  CA  ARG A 104     147.852 154.304 182.905  1.00 46.48      A    C  
ATOM   1075  C   ARG A 104     146.353 154.158 183.225  1.00 55.82      A    C  
ATOM   1076  O   ARG A 104     146.022 153.876 184.376  1.00 63.14      A    O  
ATOM   1077  CB  ARG A 104     148.321 155.755 183.117  1.00 49.55      A    C  
ATOM   1078  CG  ARG A 104     149.839 155.937 182.957  1.00 58.72      A    C  
ATOM   1079  CD  ARG A 104     150.298 157.369 183.277  1.00 55.87      A    C  
ATOM   1080  NE  ARG A 104     151.718 157.577 182.937  1.00 51.97      A    N  
ATOM   1081  CZ  ARG A 104     152.810 157.285 183.673  1.00 59.18      A    C  
ATOM   1082  NH1 ARG A 104     152.736 156.745 184.900  1.00 60.72      A    N  
ATOM   1083  NH2 ARG A 104     154.018 157.542 183.154  1.00 58.04      A    N1+
ATOM   1084  H   ARG A 104     148.211 154.594 180.841  1.00  0.00           H  
ATOM   1085  HE  ARG A 104     151.866 157.934 182.004  1.00  0.00           H  
ATOM   1086 HH12 ARG A 104     153.573 156.558 185.433  1.00  0.00           H  
ATOM   1087 HH11 ARG A 104     151.837 156.541 185.316  1.00  0.00           H  
ATOM   1088 HH22 ARG A 104     154.857 157.336 183.677  1.00  0.00           H  
ATOM   1089 HH21 ARG A 104     154.105 157.950 182.234  1.00  0.00           H  
ATOM   1090  N   ILE A 105     145.482 154.314 182.213  1.00 53.86      A    N  
ATOM   1091  CA  ILE A 105     144.034 154.098 182.325  1.00 49.31      A    C  
ATOM   1092  C   ILE A 105     143.685 152.602 182.482  1.00 53.99      A    C  
ATOM   1093  O   ILE A 105     142.806 152.278 183.278  1.00 59.54      A    O  
ATOM   1094  CB  ILE A 105     143.273 154.700 181.106  1.00 47.59      A    C  
ATOM   1095  CG1 ILE A 105     143.395 156.242 181.096  1.00 54.73      A    C  
ATOM   1096  CG2 ILE A 105     141.782 154.299 180.986  1.00 47.55      A    C  
ATOM   1097  CD1 ILE A 105     143.114 156.865 179.723  1.00 54.17      A    C  
ATOM   1098  H   ILE A 105     145.824 154.556 181.293  1.00  0.00           H  
ATOM   1099  N   ILE A 106     144.417 151.723 181.774  1.00 50.88      A    N  
ATOM   1100  CA  ILE A 106     144.327 150.265 181.911  1.00 42.95      A    C  
ATOM   1101  C   ILE A 106     144.813 149.765 183.289  1.00 51.33      A    C  
ATOM   1102  O   ILE A 106     144.233 148.817 183.817  1.00 56.76      A    O  
ATOM   1103  CB  ILE A 106     145.080 149.534 180.753  1.00 44.85      A    C  
ATOM   1104  CG1 ILE A 106     144.285 149.694 179.436  1.00 47.44      A    C  
ATOM   1105  CG2 ILE A 106     145.396 148.036 180.988  1.00 38.29      A    C  
ATOM   1106  CD1 ILE A 106     145.101 149.434 178.163  1.00 40.25      A    C  
ATOM   1107  H   ILE A 106     145.110 152.066 181.122  1.00  0.00           H  
ATOM   1108  N   ALA A 107     145.827 150.438 183.861  1.00 50.04      A    N  
ATOM   1109  CA  ALA A 107     146.354 150.158 185.196  1.00 38.80      A    C  
ATOM   1110  C   ALA A 107     145.425 150.588 186.342  1.00 46.99      A    C  
ATOM   1111  O   ALA A 107     145.504 149.981 187.406  1.00 54.19      A    O  
ATOM   1112  CB  ALA A 107     147.732 150.813 185.337  1.00 39.46      A    C  
ATOM   1113  H   ALA A 107     146.255 151.206 183.364  1.00  0.00           H  
ATOM   1114  N   SER A 108     144.544 151.580 186.112  1.00 49.73      A    N  
ATOM   1115  CA  SER A 108     143.576 152.070 187.101  1.00 52.85      A    C  
ATOM   1116  C   SER A 108     142.461 151.064 187.471  1.00 55.60      A    C  
ATOM   1117  O   SER A 108     141.736 151.326 188.427  1.00 57.65      A    O  
ATOM   1118  CB  SER A 108     143.033 153.452 186.664  1.00 56.84      A    C  
ATOM   1119  OG  SER A 108     141.955 153.377 185.750  1.00 56.25      A    O  
ATOM   1120  H   SER A 108     144.532 152.034 185.209  1.00  0.00           H  
ATOM   1121  HG  SER A 108     142.268 152.990 184.925  1.00  0.00           H  
ATOM   1122  N   TYR A 109     142.355 149.934 186.747  1.00 55.84      A    N  
ATOM   1123  CA  TYR A 109     141.448 148.827 187.075  1.00 56.79      A    C  
ATOM   1124  C   TYR A 109     142.014 147.917 188.182  1.00 61.63      A    C  
ATOM   1125  O   TYR A 109     141.230 147.267 188.868  1.00 62.43      A    O  
ATOM   1126  CB  TYR A 109     141.132 148.000 185.808  1.00 52.57      A    C  
ATOM   1127  CG  TYR A 109     140.690 148.779 184.574  1.00 52.04      A    C  
ATOM   1128  CD1 TYR A 109     139.911 149.952 184.688  1.00 55.09      A    C  
ATOM   1129  CD2 TYR A 109     141.078 148.330 183.293  1.00 53.88      A    C  
ATOM   1130  CE1 TYR A 109     139.576 150.696 183.542  1.00 53.42      A    C  
ATOM   1131  CE2 TYR A 109     140.727 149.064 182.144  1.00 50.77      A    C  
ATOM   1132  CZ  TYR A 109     139.995 150.260 182.271  1.00 54.99      A    C  
ATOM   1133  OH  TYR A 109     139.690 151.000 181.167  1.00 60.41      A    O  
ATOM   1134  H   TYR A 109     142.968 149.788 185.959  1.00  0.00           H  
ATOM   1135  HH  TYR A 109     139.929 150.579 180.336  1.00  0.00           H  
ATOM   1136  N   ASP A 110     143.346 147.905 188.366  1.00 67.46      A    N  
ATOM   1137  CA  ASP A 110     144.038 147.174 189.429  1.00 62.03      A    C  
ATOM   1138  C   ASP A 110     143.969 148.035 190.719  1.00 67.92      A    C  
ATOM   1139  O   ASP A 110     144.439 149.175 190.678  1.00 68.64      A    O  
ATOM   1140  CB  ASP A 110     145.504 146.900 188.989  1.00 68.76      A    C  
ATOM   1141  CG  ASP A 110     146.339 145.914 189.831  1.00 76.37      A    C  
ATOM   1142  OD1 ASP A 110     145.900 145.510 190.930  1.00 78.35      A    O  
ATOM   1143  OD2 ASP A 110     147.455 145.598 189.365  1.00 71.63      A    O1-
ATOM   1144  H   ASP A 110     143.934 148.480 187.779  1.00  0.00           H  
ATOM   1145  N   PRO A 111     143.381 147.517 191.829  1.00 69.72      A    N  
ATOM   1146  CA  PRO A 111     143.309 148.246 193.117  1.00 69.63      A    C  
ATOM   1147  C   PRO A 111     144.654 148.626 193.774  1.00 74.27      A    C  
ATOM   1148  O   PRO A 111     144.662 149.526 194.616  1.00 69.50      A    O  
ATOM   1149  CB  PRO A 111     142.452 147.342 194.019  1.00 67.42      A    C  
ATOM   1150  CG  PRO A 111     142.614 145.951 193.437  1.00 73.72      A    C  
ATOM   1151  CD  PRO A 111     142.714 146.217 191.942  1.00 67.42      A    C  
ATOM   1152  N   ASP A 112     145.756 147.970 193.371  1.00 81.18      A    N  
ATOM   1153  CA  ASP A 112     147.116 148.251 193.845  1.00 75.79      A    C  
ATOM   1154  C   ASP A 112     147.712 149.545 193.255  1.00 78.19      A    C  
ATOM   1155  O   ASP A 112     148.506 150.190 193.942  1.00 80.81      A    O  
ATOM   1156  CB  ASP A 112     148.080 147.056 193.630  1.00 76.58      A    C  
ATOM   1157  CG  ASP A 112     147.658 145.713 194.263  1.00 86.55      A    C  
ATOM   1158  OD1 ASP A 112     146.852 145.723 195.223  1.00 89.09      A    O  
ATOM   1159  OD2 ASP A 112     148.273 144.696 193.871  1.00 84.54      A    O1-
ATOM   1160  H   ASP A 112     145.674 147.225 192.691  1.00  0.00           H  
ATOM   1161  N   ASN A 113     147.305 149.921 192.029  1.00 80.63      A    N  
ATOM   1162  CA  ASN A 113     147.727 151.138 191.318  1.00 72.63      A    C  
ATOM   1163  C   ASN A 113     146.874 152.345 191.752  1.00 75.01      A    C  
ATOM   1164  O   ASN A 113     146.085 152.870 190.965  1.00 80.01      A    O  
ATOM   1165  CB  ASN A 113     147.640 150.879 189.797  1.00 71.30      A    C  
ATOM   1166  CG  ASN A 113     148.764 149.984 189.273  1.00 78.87      A    C  
ATOM   1167  ND2 ASN A 113     149.857 150.595 188.810  1.00 80.95      A    N  
ATOM   1168  OD1 ASN A 113     148.648 148.762 189.277  1.00 82.90      A    O  
ATOM   1169  H   ASN A 113     146.639 149.340 191.538  1.00  0.00           H  
ATOM   1170 HD22 ASN A 113     150.632 150.051 188.461  1.00  0.00           H  
ATOM   1171 HD21 ASN A 113     149.916 151.607 188.814  1.00  0.00           H  
ATOM   1172  N   LYS A 114     147.063 152.766 193.011  1.00 86.53      A    N  
ATOM   1173  CA  LYS A 114     146.356 153.875 193.658  1.00 86.07      A    C  
ATOM   1174  C   LYS A 114     146.719 155.263 193.097  1.00 90.45      A    C  
ATOM   1175  O   LYS A 114     145.894 156.174 193.185  1.00 95.58      A    O  
ATOM   1176  CB  LYS A 114     146.629 153.810 195.175  1.00 82.92      A    C  
ATOM   1177  CG  LYS A 114     146.059 152.544 195.839  1.00 87.02      A    C  
ATOM   1178  CD  LYS A 114     146.464 152.412 197.317  1.00 90.49      A    C  
ATOM   1179  CE  LYS A 114     145.868 151.183 198.029  1.00 92.00      A    C  
ATOM   1180  NZ  LYS A 114     146.343 149.905 197.463  1.00 94.21      A    N1+
ATOM   1181  H   LYS A 114     147.725 152.268 193.591  1.00  0.00           H  
ATOM   1182  HZ1 LYS A 114     146.049 149.836 196.498  1.00  0.00           H  
ATOM   1183  HZ2 LYS A 114     147.351 149.862 197.511  1.00  0.00           H  
ATOM   1184  HZ3 LYS A 114     145.950 149.133 197.983  1.00  0.00           H  
ATOM   1185  N   GLU A 115     147.930 155.397 192.527  1.00 94.35      A    N  
ATOM   1186  CA  GLU A 115     148.451 156.646 191.975  1.00 90.26      A    C  
ATOM   1187  C   GLU A 115     147.799 156.986 190.620  1.00 93.08      A    C  
ATOM   1188  O   GLU A 115     147.438 158.143 190.406  1.00 93.70      A    O  
ATOM   1189  CB  GLU A 115     149.991 156.537 191.872  1.00 90.31      A    C  
ATOM   1190  CG  GLU A 115     150.725 157.894 191.756  1.00 94.95      A    C  
ATOM   1191  CD  GLU A 115     150.775 158.742 193.045  1.00102.06      A    C  
ATOM   1192  OE1 GLU A 115     150.427 158.226 194.132  1.00101.93      A    O  
ATOM   1193  OE2 GLU A 115     151.183 159.917 192.919  1.00101.86      A    O1-
ATOM   1194  H   GLU A 115     148.550 154.601 192.487  1.00  0.00           H  
ATOM   1195  N   GLU A 116     147.616 155.969 189.757  1.00 85.65      A    N  
ATOM   1196  CA  GLU A 116     146.917 156.072 188.473  1.00 77.14      A    C  
ATOM   1197  C   GLU A 116     145.407 156.331 188.624  1.00 77.21      A    C  
ATOM   1198  O   GLU A 116     144.851 157.051 187.797  1.00 83.11      A    O  
ATOM   1199  CB  GLU A 116     147.169 154.815 187.605  1.00 76.47      A    C  
ATOM   1200  CG  GLU A 116     148.541 154.784 186.886  1.00 78.83      A    C  
ATOM   1201  CD  GLU A 116     149.781 154.397 187.708  1.00 86.16      A    C  
ATOM   1202  OE1 GLU A 116     149.636 153.801 188.800  1.00 90.21      A    O  
ATOM   1203  OE2 GLU A 116     150.886 154.689 187.198  1.00 83.99      A    O1-
ATOM   1204  H   GLU A 116     147.972 155.052 189.990  1.00  0.00           H  
ATOM   1205  N   ARG A 117     144.787 155.772 189.679  1.00 66.59      A    N  
ATOM   1206  CA  ARG A 117     143.383 155.988 190.047  1.00 68.89      A    C  
ATOM   1207  C   ARG A 117     143.073 157.437 190.459  1.00 74.11      A    C  
ATOM   1208  O   ARG A 117     141.969 157.903 190.178  1.00 77.20      A    O  
ATOM   1209  CB  ARG A 117     143.006 155.038 191.199  1.00 71.41      A    C  
ATOM   1210  CG  ARG A 117     142.801 153.587 190.752  1.00 72.06      A    C  
ATOM   1211  CD  ARG A 117     142.704 152.621 191.942  1.00 72.41      A    C  
ATOM   1212  NE  ARG A 117     142.147 151.327 191.530  1.00 70.88      A    N  
ATOM   1213  CZ  ARG A 117     140.856 150.951 191.587  1.00 71.68      A    C  
ATOM   1214  NH1 ARG A 117     139.911 151.740 192.118  1.00 68.05      A    N  
ATOM   1215  NH2 ARG A 117     140.501 149.759 191.094  1.00 73.61      A    N1+
ATOM   1216  H   ARG A 117     145.322 155.184 190.304  1.00  0.00           H  
ATOM   1217  HE  ARG A 117     142.806 150.699 191.086  1.00  0.00           H  
ATOM   1218 HH12 ARG A 117     138.940 151.458 192.146  1.00  0.00           H  
ATOM   1219 HH11 ARG A 117     140.166 152.642 192.492  1.00  0.00           H  
ATOM   1220 HH22 ARG A 117     139.530 149.479 191.070  1.00  0.00           H  
ATOM   1221 HH21 ARG A 117     141.187 149.164 190.651  1.00  0.00           H  
ATOM   1222  N   SER A 118     144.039 158.118 191.098  1.00 72.41      A    N  
ATOM   1223  CA  SER A 118     143.898 159.491 191.592  1.00 76.24      A    C  
ATOM   1224  C   SER A 118     143.805 160.558 190.482  1.00 74.27      A    C  
ATOM   1225  O   SER A 118     143.329 161.658 190.762  1.00 76.25      A    O  
ATOM   1226  CB  SER A 118     145.065 159.802 192.550  1.00 74.11      A    C  
ATOM   1227  OG  SER A 118     144.917 159.082 193.757  1.00 74.28      A    O  
ATOM   1228  H   SER A 118     144.925 157.668 191.282  1.00  0.00           H  
ATOM   1229  HG  SER A 118     145.153 158.162 193.599  1.00  0.00           H  
ATOM   1230  N   ILE A 119     144.251 160.221 189.259  1.00 63.96      A    N  
ATOM   1231  CA  ILE A 119     144.303 161.122 188.104  1.00 65.18      A    C  
ATOM   1232  C   ILE A 119     143.658 160.523 186.832  1.00 66.79      A    C  
ATOM   1233  O   ILE A 119     143.774 161.134 185.770  1.00 67.42      A    O  
ATOM   1234  CB  ILE A 119     145.773 161.539 187.790  1.00 59.61      A    C  
ATOM   1235  CG1 ILE A 119     146.708 160.342 187.478  1.00 56.92      A    C  
ATOM   1236  CG2 ILE A 119     146.351 162.430 188.904  1.00 60.26      A    C  
ATOM   1237  CD1 ILE A 119     148.036 160.744 186.823  1.00 54.33      A    C  
ATOM   1238  H   ILE A 119     144.631 159.296 189.112  1.00  0.00           H  
ATOM   1239  N   ALA A 120     142.986 159.361 186.951  1.00 58.32      A    N  
ATOM   1240  CA  ALA A 120     142.409 158.583 185.845  1.00 58.17      A    C  
ATOM   1241  C   ALA A 120     141.445 159.354 184.925  1.00 71.05      A    C  
ATOM   1242  O   ALA A 120     141.478 159.132 183.715  1.00 78.25      A    O  
ATOM   1243  CB  ALA A 120     141.712 157.333 186.408  1.00 60.40      A    C  
ATOM   1244  H   ALA A 120     142.920 158.930 187.862  1.00  0.00           H  
ATOM   1245  N   ILE A 121     140.636 160.257 185.506  1.00 72.84      A    N  
ATOM   1246  CA  ILE A 121     139.685 161.109 184.789  1.00 70.85      A    C  
ATOM   1247  C   ILE A 121     140.361 162.170 183.892  1.00 70.62      A    C  
ATOM   1248  O   ILE A 121     139.845 162.445 182.809  1.00 67.60      A    O  
ATOM   1249  CB  ILE A 121     138.689 161.793 185.777  1.00 66.09      A    C  
ATOM   1250  CG1 ILE A 121     137.497 162.500 185.088  1.00 66.31      A    C  
ATOM   1251  CG2 ILE A 121     139.365 162.766 186.768  1.00 66.50      A    C  
ATOM   1252  CD1 ILE A 121     136.666 161.593 184.169  1.00 67.40      A    C  
ATOM   1253  H   ILE A 121     140.679 160.383 186.507  1.00  0.00           H  
ATOM   1254  N   TYR A 122     141.518 162.704 184.325  1.00 64.30      A    N  
ATOM   1255  CA  TYR A 122     142.314 163.675 183.567  1.00 56.12      A    C  
ATOM   1256  C   TYR A 122     143.059 163.022 182.392  1.00 61.54      A    C  
ATOM   1257  O   TYR A 122     143.173 163.652 181.340  1.00 63.60      A    O  
ATOM   1258  CB  TYR A 122     143.305 164.399 184.501  1.00 53.26      A    C  
ATOM   1259  CG  TYR A 122     142.686 165.040 185.732  1.00 60.13      A    C  
ATOM   1260  CD1 TYR A 122     141.655 165.995 185.600  1.00 62.26      A    C  
ATOM   1261  CD2 TYR A 122     143.139 164.681 187.019  1.00 67.32      A    C  
ATOM   1262  CE1 TYR A 122     141.074 166.574 186.745  1.00 65.81      A    C  
ATOM   1263  CE2 TYR A 122     142.558 165.257 188.164  1.00 68.67      A    C  
ATOM   1264  CZ  TYR A 122     141.524 166.204 188.028  1.00 70.46      A    C  
ATOM   1265  OH  TYR A 122     140.963 166.762 189.139  1.00 72.61      A    O  
ATOM   1266  H   TYR A 122     141.902 162.410 185.212  1.00  0.00           H  
ATOM   1267  HH  TYR A 122     140.271 167.396 188.936  1.00  0.00           H  
ATOM   1268  N   LEU A 123     143.507 161.765 182.575  1.00 57.79      A    N  
ATOM   1269  CA  LEU A 123     144.096 160.935 181.521  1.00 58.36      A    C  
ATOM   1270  C   LEU A 123     143.061 160.545 180.450  1.00 59.74      A    C  
ATOM   1271  O   LEU A 123     143.428 160.463 179.280  1.00 64.58      A    O  
ATOM   1272  CB  LEU A 123     144.728 159.656 182.122  1.00 57.17      A    C  
ATOM   1273  CG  LEU A 123     145.842 159.859 183.176  1.00 61.88      A    C  
ATOM   1274  CD1 LEU A 123     146.161 158.534 183.897  1.00 62.02      A    C  
ATOM   1275  CD2 LEU A 123     147.114 160.509 182.595  1.00 63.47      A    C  
ATOM   1276  H   LEU A 123     143.382 161.322 183.475  1.00  0.00           H  
ATOM   1277  N   GLY A 124     141.797 160.337 180.866  1.00 56.41      A    N  
ATOM   1278  CA  GLY A 124     140.674 160.003 179.992  1.00 61.24      A    C  
ATOM   1279  C   GLY A 124     140.299 161.184 179.090  1.00 68.54      A    C  
ATOM   1280  O   GLY A 124     140.110 160.985 177.892  1.00 74.55      A    O  
ATOM   1281  H   GLY A 124     141.594 160.408 181.854  1.00  0.00           H  
ATOM   1282  N   ILE A 125     140.238 162.406 179.650  1.00 63.33      A    N  
ATOM   1283  CA  ILE A 125     139.977 163.653 178.921  1.00 58.85      A    C  
ATOM   1284  C   ILE A 125     141.095 163.993 177.912  1.00 59.51      A    C  
ATOM   1285  O   ILE A 125     140.785 164.388 176.788  1.00 63.97      A    O  
ATOM   1286  CB  ILE A 125     139.759 164.850 179.900  1.00 57.71      A    C  
ATOM   1287  CG1 ILE A 125     138.445 164.667 180.697  1.00 59.73      A    C  
ATOM   1288  CG2 ILE A 125     139.779 166.254 179.248  1.00 57.49      A    C  
ATOM   1289  CD1 ILE A 125     138.344 165.546 181.953  1.00 55.66      A    C  
ATOM   1290  H   ILE A 125     140.396 162.501 180.644  1.00  0.00           H  
ATOM   1291  N   GLY A 126     142.362 163.800 178.322  1.00 51.18      A    N  
ATOM   1292  CA  GLY A 126     143.542 164.056 177.497  1.00 48.28      A    C  
ATOM   1293  C   GLY A 126     143.659 163.054 176.338  1.00 50.45      A    C  
ATOM   1294  O   GLY A 126     144.059 163.451 175.245  1.00 59.90      A    O  
ATOM   1295  H   GLY A 126     142.529 163.475 179.266  1.00  0.00           H  
ATOM   1296  N   LEU A 127     143.277 161.783 176.562  1.00 49.74      A    N  
ATOM   1297  CA  LEU A 127     143.255 160.725 175.551  1.00 51.56      A    C  
ATOM   1298  C   LEU A 127     142.158 160.936 174.493  1.00 58.32      A    C  
ATOM   1299  O   LEU A 127     142.421 160.690 173.318  1.00 68.09      A    O  
ATOM   1300  CB  LEU A 127     143.142 159.350 176.250  1.00 52.41      A    C  
ATOM   1301  CG  LEU A 127     143.175 158.116 175.319  1.00 56.00      A    C  
ATOM   1302  CD1 LEU A 127     144.469 158.014 174.485  1.00 56.30      A    C  
ATOM   1303  CD2 LEU A 127     142.924 156.824 176.108  1.00 59.71      A    C  
ATOM   1304  H   LEU A 127     142.972 161.515 177.488  1.00  0.00           H  
ATOM   1305  N   CYS A 128     140.973 161.418 174.913  1.00 58.63      A    N  
ATOM   1306  CA  CYS A 128     139.842 161.739 174.034  1.00 60.01      A    C  
ATOM   1307  C   CYS A 128     140.182 162.849 173.021  1.00 64.60      A    C  
ATOM   1308  O   CYS A 128     139.790 162.738 171.860  1.00 60.01      A    O  
ATOM   1309  CB  CYS A 128     138.579 162.118 174.834  1.00 63.73      A    C  
ATOM   1310  SG  CYS A 128     137.914 160.658 175.685  1.00 82.15      A    S  
ATOM   1311  H   CYS A 128     140.831 161.587 175.900  1.00  0.00           H  
ATOM   1312  HG  CYS A 128     138.883 160.581 176.605  1.00  0.00           H  
ATOM   1313  N   LEU A 129     140.947 163.862 173.464  1.00 57.51      A    N  
ATOM   1314  CA  LEU A 129     141.473 164.938 172.622  1.00 50.41      A    C  
ATOM   1315  C   LEU A 129     142.624 164.477 171.707  1.00 47.88      A    C  
ATOM   1316  O   LEU A 129     142.748 165.016 170.609  1.00 55.04      A    O  
ATOM   1317  CB  LEU A 129     141.924 166.114 173.518  1.00 50.47      A    C  
ATOM   1318  CG  LEU A 129     140.774 166.825 174.268  1.00 50.97      A    C  
ATOM   1319  CD1 LEU A 129     141.324 167.802 175.329  1.00 54.30      A    C  
ATOM   1320  CD2 LEU A 129     139.773 167.499 173.304  1.00 52.07      A    C  
ATOM   1321  H   LEU A 129     141.226 163.882 174.436  1.00  0.00           H  
ATOM   1322  N   LEU A 130     143.419 163.483 172.150  1.00 52.33      A    N  
ATOM   1323  CA  LEU A 130     144.531 162.893 171.394  1.00 49.82      A    C  
ATOM   1324  C   LEU A 130     144.060 162.184 170.107  1.00 48.89      A    C  
ATOM   1325  O   LEU A 130     144.710 162.326 169.071  1.00 53.75      A    O  
ATOM   1326  CB  LEU A 130     145.325 161.924 172.307  1.00 49.65      A    C  
ATOM   1327  CG  LEU A 130     146.781 161.660 171.863  1.00 49.45      A    C  
ATOM   1328  CD1 LEU A 130     147.681 162.880 172.137  1.00 51.53      A    C  
ATOM   1329  CD2 LEU A 130     147.358 160.389 172.520  1.00 56.68      A    C  
ATOM   1330  H   LEU A 130     143.258 163.096 173.070  1.00  0.00           H  
ATOM   1331  N   PHE A 131     142.917 161.477 170.197  1.00 47.81      A    N  
ATOM   1332  CA  PHE A 131     142.220 160.853 169.071  1.00 55.88      A    C  
ATOM   1333  C   PHE A 131     141.720 161.863 168.025  1.00 62.46      A    C  
ATOM   1334  O   PHE A 131     142.004 161.687 166.841  1.00 62.41      A    O  
ATOM   1335  CB  PHE A 131     141.042 159.988 169.572  1.00 60.62      A    C  
ATOM   1336  CG  PHE A 131     141.408 158.615 170.106  1.00 59.47      A    C  
ATOM   1337  CD1 PHE A 131     141.897 157.624 169.230  1.00 60.54      A    C  
ATOM   1338  CD2 PHE A 131     141.308 158.324 171.482  1.00 59.17      A    C  
ATOM   1339  CE1 PHE A 131     142.258 156.377 169.722  1.00 63.52      A    C  
ATOM   1340  CE2 PHE A 131     141.683 157.074 171.954  1.00 58.50      A    C  
ATOM   1341  CZ  PHE A 131     142.152 156.104 171.079  1.00 64.21      A    C  
ATOM   1342  H   PHE A 131     142.458 161.405 171.095  1.00  0.00           H  
ATOM   1343  N   ILE A 132     140.988 162.889 168.493  1.00 55.44      A    N  
ATOM   1344  CA  ILE A 132     140.332 163.911 167.670  1.00 53.56      A    C  
ATOM   1345  C   ILE A 132     141.325 164.761 166.852  1.00 52.97      A    C  
ATOM   1346  O   ILE A 132     141.067 165.015 165.674  1.00 58.27      A    O  
ATOM   1347  CB  ILE A 132     139.427 164.833 168.547  1.00 51.68      A    C  
ATOM   1348  CG1 ILE A 132     138.249 164.025 169.142  1.00 57.93      A    C  
ATOM   1349  CG2 ILE A 132     138.887 166.097 167.836  1.00 52.16      A    C  
ATOM   1350  CD1 ILE A 132     137.531 164.726 170.305  1.00 56.62      A    C  
ATOM   1351  H   ILE A 132     140.819 162.956 169.487  1.00  0.00           H  
ATOM   1352  N   VAL A 133     142.452 165.143 167.480  1.00 49.66      A    N  
ATOM   1353  CA  VAL A 133     143.551 165.878 166.850  1.00 40.86      A    C  
ATOM   1354  C   VAL A 133     144.233 165.081 165.720  1.00 48.31      A    C  
ATOM   1355  O   VAL A 133     144.511 165.668 164.676  1.00 51.66      A    O  
ATOM   1356  CB  VAL A 133     144.607 166.331 167.907  1.00 44.60      A    C  
ATOM   1357  CG1 VAL A 133     145.990 166.749 167.356  1.00 46.77      A    C  
ATOM   1358  CG2 VAL A 133     144.043 167.476 168.767  1.00 43.66      A    C  
ATOM   1359  H   VAL A 133     142.583 164.898 168.452  1.00  0.00           H  
ATOM   1360  N   ARG A 134     144.459 163.771 165.929  1.00 56.68      A    N  
ATOM   1361  CA  ARG A 134     145.098 162.890 164.948  1.00 54.15      A    C  
ATOM   1362  C   ARG A 134     144.262 162.687 163.669  1.00 58.61      A    C  
ATOM   1363  O   ARG A 134     144.831 162.704 162.577  1.00 62.50      A    O  
ATOM   1364  CB  ARG A 134     145.480 161.552 165.617  1.00 52.05      A    C  
ATOM   1365  CG  ARG A 134     146.362 160.661 164.721  1.00 51.80      A    C  
ATOM   1366  CD  ARG A 134     147.021 159.462 165.421  1.00 62.72      A    C  
ATOM   1367  NE  ARG A 134     146.044 158.514 165.986  1.00 67.07      A    N  
ATOM   1368  CZ  ARG A 134     145.826 158.206 167.278  1.00 67.95      A    C  
ATOM   1369  NH1 ARG A 134     146.491 158.785 168.289  1.00 63.44      A    N  
ATOM   1370  NH2 ARG A 134     144.908 157.277 167.562  1.00 61.41      A    N1+
ATOM   1371  H   ARG A 134     144.187 163.348 166.806  1.00  0.00           H  
ATOM   1372  HE  ARG A 134     145.457 158.062 165.298  1.00  0.00           H  
ATOM   1373 HH12 ARG A 134     146.310 158.516 169.245  1.00  0.00           H  
ATOM   1374 HH11 ARG A 134     147.192 159.487 168.098  1.00  0.00           H  
ATOM   1375 HH22 ARG A 134     144.734 157.010 168.521  1.00  0.00           H  
ATOM   1376 HH21 ARG A 134     144.388 156.827 166.822  1.00  0.00           H  
ATOM   1377  N   THR A 135     142.936 162.532 163.830  1.00 59.06      A    N  
ATOM   1378  CA  THR A 135     141.974 162.349 162.739  1.00 54.92      A    C  
ATOM   1379  C   THR A 135     141.867 163.575 161.808  1.00 57.54      A    C  
ATOM   1380  O   THR A 135     141.812 163.409 160.590  1.00 58.28      A    O  
ATOM   1381  CB  THR A 135     140.552 162.045 163.288  1.00 55.17      A    C  
ATOM   1382  CG2 THR A 135     139.499 161.694 162.222  1.00 53.60      A    C  
ATOM   1383  OG1 THR A 135     140.611 160.970 164.203  1.00 60.70      A    O  
ATOM   1384  H   THR A 135     142.547 162.510 164.763  1.00  0.00           H  
ATOM   1385  HG1 THR A 135     141.048 160.223 163.779  1.00  0.00           H  
ATOM   1386  N   LEU A 136     141.873 164.780 162.401  1.00 54.67      A    N  
ATOM   1387  CA  LEU A 136     141.777 166.058 161.691  1.00 49.79      A    C  
ATOM   1388  C   LEU A 136     143.088 166.504 161.018  1.00 57.45      A    C  
ATOM   1389  O   LEU A 136     143.031 167.413 160.192  1.00 66.78      A    O  
ATOM   1390  CB  LEU A 136     141.296 167.139 162.685  1.00 38.25      A    C  
ATOM   1391  CG  LEU A 136     139.815 167.004 163.103  1.00 50.20      A    C  
ATOM   1392  CD1 LEU A 136     139.488 167.928 164.296  1.00 57.20      A    C  
ATOM   1393  CD2 LEU A 136     138.855 167.216 161.912  1.00 53.90      A    C  
ATOM   1394  H   LEU A 136     141.931 164.837 163.408  1.00  0.00           H  
ATOM   1395  N   LEU A 137     144.228 165.894 161.382  1.00 59.39      A    N  
ATOM   1396  CA  LEU A 137     145.559 166.322 160.947  1.00 48.83      A    C  
ATOM   1397  C   LEU A 137     146.160 165.409 159.861  1.00 47.54      A    C  
ATOM   1398  O   LEU A 137     146.932 165.906 159.040  1.00 57.35      A    O  
ATOM   1399  CB  LEU A 137     146.450 166.417 162.206  1.00 49.50      A    C  
ATOM   1400  CG  LEU A 137     147.794 167.149 162.031  1.00 53.44      A    C  
ATOM   1401  CD1 LEU A 137     147.600 168.627 161.627  1.00 56.82      A    C  
ATOM   1402  CD2 LEU A 137     148.651 167.000 163.304  1.00 55.85      A    C  
ATOM   1403  H   LEU A 137     144.198 165.158 162.074  1.00  0.00           H  
ATOM   1404  N   LEU A 138     145.793 164.114 159.852  1.00 43.34      A    N  
ATOM   1405  CA  LEU A 138     146.291 163.135 158.881  1.00 45.34      A    C  
ATOM   1406  C   LEU A 138     145.577 163.224 157.521  1.00 59.53      A    C  
ATOM   1407  O   LEU A 138     146.264 163.373 156.511  1.00 65.28      A    O  
ATOM   1408  CB  LEU A 138     146.206 161.704 159.466  1.00 47.32      A    C  
ATOM   1409  CG  LEU A 138     147.322 161.368 160.482  1.00 60.00      A    C  
ATOM   1410  CD1 LEU A 138     147.062 160.010 161.158  1.00 58.10      A    C  
ATOM   1411  CD2 LEU A 138     148.732 161.408 159.854  1.00 56.12      A    C  
ATOM   1412  H   LEU A 138     145.162 163.765 160.560  1.00  0.00           H  
ATOM   1413  N   HIE A 139     144.236 163.113 157.504  1.00 56.78      A    N  
ATOM   1414  CA  HIE A 139     143.445 163.000 156.268  1.00 48.54      A    C  
ATOM   1415  C   HIE A 139     143.523 164.184 155.273  1.00 47.95      A    C  
ATOM   1416  O   HIE A 139     143.649 163.908 154.078  1.00 56.13      A    O  
ATOM   1417  CB  HIE A 139     141.988 162.585 156.570  1.00 48.53      A    C  
ATOM   1418  CG  HIE A 139     141.856 161.180 157.101  1.00 58.04      A    C  
ATOM   1419  CD2 HIE A 139     141.625 160.757 158.393  1.00 56.61      A    C  
ATOM   1420  ND1 HIE A 139     141.987 160.057 156.277  1.00 57.54      A    N  
ATOM   1421  CE1 HIE A 139     141.861 159.019 157.093  1.00 55.01      A    C  
ATOM   1422  NE2 HIE A 139     141.644 159.376 158.357  1.00 53.96      A    N  
ATOM   1423  H   HIE A 139     143.730 163.010 158.373  1.00  0.00           H  
ATOM   1424  HE2 HIE A 139     141.550 158.753 159.152  1.00  0.00           H  
ATOM   1425  N   PRO A 140     143.533 165.459 155.734  1.00 41.19      A    N  
ATOM   1426  CA  PRO A 140     143.762 166.608 154.834  1.00 42.25      A    C  
ATOM   1427  C   PRO A 140     145.172 166.675 154.216  1.00 48.99      A    C  
ATOM   1428  O   PRO A 140     145.290 167.078 153.058  1.00 59.34      A    O  
ATOM   1429  CB  PRO A 140     143.460 167.841 155.705  1.00 40.39      A    C  
ATOM   1430  CG  PRO A 140     142.589 167.313 156.829  1.00 43.12      A    C  
ATOM   1431  CD  PRO A 140     143.157 165.921 157.070  1.00 36.82      A    C  
ATOM   1432  N   ALA A 141     146.202 166.268 154.983  1.00 37.40      A    N  
ATOM   1433  CA  ALA A 141     147.600 166.240 154.547  1.00 36.91      A    C  
ATOM   1434  C   ALA A 141     147.881 165.161 153.487  1.00 34.82      A    C  
ATOM   1435  O   ALA A 141     148.595 165.442 152.526  1.00 46.48      A    O  
ATOM   1436  CB  ALA A 141     148.517 166.069 155.770  1.00 34.31      A    C  
ATOM   1437  H   ALA A 141     146.024 165.940 155.922  1.00  0.00           H  
ATOM   1438  N   ILE A 142     147.285 163.968 153.663  1.00 24.11      A    N  
ATOM   1439  CA  ILE A 142     147.384 162.834 152.738  1.00 32.13      A    C  
ATOM   1440  C   ILE A 142     146.675 163.105 151.393  1.00 46.26      A    C  
ATOM   1441  O   ILE A 142     147.213 162.734 150.349  1.00 49.40      A    O  
ATOM   1442  CB  ILE A 142     146.818 161.530 153.384  1.00 36.03      A    C  
ATOM   1443  CG1 ILE A 142     147.691 161.087 154.583  1.00 46.23      A    C  
ATOM   1444  CG2 ILE A 142     146.639 160.341 152.411  1.00 36.26      A    C  
ATOM   1445  CD1 ILE A 142     146.977 160.139 155.558  1.00 46.32      A    C  
ATOM   1446  H   ILE A 142     146.724 163.817 154.491  1.00  0.00           H  
ATOM   1447  N   PHE A 143     145.511 163.778 151.442  1.00 45.92      A    N  
ATOM   1448  CA  PHE A 143     144.759 164.218 150.263  1.00 36.78      A    C  
ATOM   1449  C   PHE A 143     145.489 165.307 149.457  1.00 44.38      A    C  
ATOM   1450  O   PHE A 143     145.411 165.295 148.229  1.00 57.87      A    O  
ATOM   1451  CB  PHE A 143     143.354 164.677 150.699  1.00 32.03      A    C  
ATOM   1452  CG  PHE A 143     142.432 165.137 149.578  1.00 36.49      A    C  
ATOM   1453  CD1 PHE A 143     141.762 164.186 148.778  1.00 36.79      A    C  
ATOM   1454  CD2 PHE A 143     142.367 166.501 149.217  1.00 40.83      A    C  
ATOM   1455  CE1 PHE A 143     140.993 164.603 147.700  1.00 41.87      A    C  
ATOM   1456  CE2 PHE A 143     141.592 166.898 148.134  1.00 41.43      A    C  
ATOM   1457  CZ  PHE A 143     140.900 165.953 147.386  1.00 41.93      A    C  
ATOM   1458  H   PHE A 143     145.130 164.043 152.340  1.00  0.00           H  
ATOM   1459  N   GLY A 144     146.197 166.206 150.164  1.00 35.17      A    N  
ATOM   1460  CA  GLY A 144     147.000 167.273 149.573  1.00 28.16      A    C  
ATOM   1461  C   GLY A 144     148.193 166.705 148.792  1.00 41.09      A    C  
ATOM   1462  O   GLY A 144     148.500 167.212 147.717  1.00 57.96      A    O  
ATOM   1463  H   GLY A 144     146.195 166.148 151.173  1.00  0.00           H  
ATOM   1464  N   LEU A 145     148.824 165.631 149.298  1.00 33.00      A    N  
ATOM   1465  CA  LEU A 145     149.921 164.916 148.640  1.00 31.68      A    C  
ATOM   1466  C   LEU A 145     149.482 164.155 147.375  1.00 38.89      A    C  
ATOM   1467  O   LEU A 145     150.247 164.129 146.411  1.00 51.08      A    O  
ATOM   1468  CB  LEU A 145     150.593 163.974 149.661  1.00 38.11      A    C  
ATOM   1469  CG  LEU A 145     151.448 164.719 150.708  1.00 41.72      A    C  
ATOM   1470  CD1 LEU A 145     151.762 163.823 151.919  1.00 36.91      A    C  
ATOM   1471  CD2 LEU A 145     152.723 165.329 150.090  1.00 29.93      A    C  
ATOM   1472  H   LEU A 145     148.526 165.260 150.190  1.00  0.00           H  
ATOM   1473  N   HIE A 146     148.251 163.610 147.373  1.00 44.55      A    N  
ATOM   1474  CA  HIE A 146     147.623 163.003 146.194  1.00 36.77      A    C  
ATOM   1475  C   HIE A 146     147.271 164.026 145.098  1.00 41.05      A    C  
ATOM   1476  O   HIE A 146     147.340 163.676 143.920  1.00 49.51      A    O  
ATOM   1477  CB  HIE A 146     146.376 162.190 146.604  1.00 36.30      A    C  
ATOM   1478  CG  HIE A 146     146.644 160.934 147.401  1.00 43.17      A    C  
ATOM   1479  CD2 HIE A 146     147.837 160.267 147.604  1.00 41.66      A    C  
ATOM   1480  ND1 HIE A 146     145.622 160.229 148.047  1.00 56.40      A    N  
ATOM   1481  CE1 HIE A 146     146.221 159.171 148.578  1.00 52.96      A    C  
ATOM   1482  NE2 HIE A 146     147.533 159.142 148.348  1.00 49.32      A    N  
ATOM   1483  H   HIE A 146     147.682 163.661 148.207  1.00  0.00           H  
ATOM   1484  HE2 HIE A 146     148.180 158.428 148.651  1.00  0.00           H  
ATOM   1485  N   HIE A 147     146.941 165.269 145.496  1.00 49.73      A    N  
ATOM   1486  CA  HIE A 147     146.679 166.393 144.592  1.00 47.08      A    C  
ATOM   1487  C   HIE A 147     147.948 166.848 143.848  1.00 53.62      A    C  
ATOM   1488  O   HIE A 147     147.882 167.059 142.638  1.00 61.33      A    O  
ATOM   1489  CB  HIE A 147     146.035 167.555 145.379  1.00 40.00      A    C  
ATOM   1490  CG  HIE A 147     145.124 168.431 144.554  1.00 52.78      A    C  
ATOM   1491  CD2 HIE A 147     143.749 168.524 144.609  1.00 55.87      A    C  
ATOM   1492  ND1 HIE A 147     145.595 169.307 143.569  1.00 67.07      A    N  
ATOM   1493  CE1 HIE A 147     144.503 169.862 143.058  1.00 66.83      A    C  
ATOM   1494  NE2 HIE A 147     143.380 169.433 143.633  1.00 64.50      A    N  
ATOM   1495  H   HIE A 147     146.891 165.473 146.485  1.00  0.00           H  
ATOM   1496  HE2 HIE A 147     142.441 169.715 143.390  1.00  0.00           H  
ATOM   1497  N   ILE A 148     149.078 166.958 144.572  1.00 44.66      A    N  
ATOM   1498  CA  ILE A 148     150.383 167.333 144.018  1.00 43.88      A    C  
ATOM   1499  C   ILE A 148     150.940 166.281 143.036  1.00 43.64      A    C  
ATOM   1500  O   ILE A 148     151.472 166.668 141.996  1.00 48.19      A    O  
ATOM   1501  CB  ILE A 148     151.432 167.625 145.141  1.00 45.99      A    C  
ATOM   1502  CG1 ILE A 148     151.030 168.842 146.011  1.00 48.06      A    C  
ATOM   1503  CG2 ILE A 148     152.891 167.800 144.660  1.00 46.01      A    C  
ATOM   1504  CD1 ILE A 148     150.762 170.144 145.243  1.00 53.79      A    C  
ATOM   1505  H   ILE A 148     149.050 166.771 145.565  1.00  0.00           H  
ATOM   1506  N   GLY A 149     150.767 164.985 143.353  1.00 39.37      A    N  
ATOM   1507  CA  GLY A 149     151.207 163.873 142.508  1.00 41.79      A    C  
ATOM   1508  C   GLY A 149     150.387 163.765 141.210  1.00 49.27      A    C  
ATOM   1509  O   GLY A 149     150.942 163.381 140.182  1.00 54.37      A    O  
ATOM   1510  H   GLY A 149     150.317 164.745 144.226  1.00  0.00           H  
ATOM   1511  N   MET A 150     149.095 164.141 141.248  1.00 48.84      A    N  
ATOM   1512  CA  MET A 150     148.201 164.202 140.090  1.00 41.13      A    C  
ATOM   1513  C   MET A 150     148.572 165.334 139.117  1.00 48.28      A    C  
ATOM   1514  O   MET A 150     148.607 165.096 137.909  1.00 50.34      A    O  
ATOM   1515  CB  MET A 150     146.745 164.296 140.589  1.00 45.08      A    C  
ATOM   1516  CG  MET A 150     145.669 164.212 139.491  1.00 48.05      A    C  
ATOM   1517  SD  MET A 150     143.971 164.508 140.058  1.00 63.66      A    S  
ATOM   1518  CE  MET A 150     143.822 163.236 141.338  1.00 54.64      A    C  
ATOM   1519  H   MET A 150     148.695 164.436 142.128  1.00  0.00           H  
ATOM   1520  N   GLN A 151     148.875 166.525 139.664  1.00 48.67      A    N  
ATOM   1521  CA  GLN A 151     149.333 167.696 138.912  1.00 43.14      A    C  
ATOM   1522  C   GLN A 151     150.685 167.493 138.210  1.00 49.10      A    C  
ATOM   1523  O   GLN A 151     150.839 167.951 137.078  1.00 60.75      A    O  
ATOM   1524  CB  GLN A 151     149.370 168.934 139.828  1.00 38.05      A    C  
ATOM   1525  CG  GLN A 151     147.969 169.478 140.166  1.00 44.23      A    C  
ATOM   1526  CD  GLN A 151     147.999 170.797 140.942  1.00 57.81      A    C  
ATOM   1527  NE2 GLN A 151     146.855 171.481 140.989  1.00 63.16      A    N  
ATOM   1528  OE1 GLN A 151     149.022 171.199 141.495  1.00 56.61      A    O  
ATOM   1529  H   GLN A 151     148.810 166.639 140.667  1.00  0.00           H  
ATOM   1530 HE22 GLN A 151     146.801 172.354 141.490  1.00  0.00           H  
ATOM   1531 HE21 GLN A 151     146.030 171.123 140.530  1.00  0.00           H  
ATOM   1532  N   MET A 152     151.616 166.786 138.876  1.00 47.68      A    N  
ATOM   1533  CA  MET A 152     152.912 166.386 138.325  1.00 41.70      A    C  
ATOM   1534  C   MET A 152     152.784 165.426 137.131  1.00 50.80      A    C  
ATOM   1535  O   MET A 152     153.504 165.611 136.151  1.00 56.23      A    O  
ATOM   1536  CB  MET A 152     153.778 165.743 139.425  1.00 41.07      A    C  
ATOM   1537  CG  MET A 152     154.385 166.753 140.407  1.00 48.22      A    C  
ATOM   1538  SD  MET A 152     155.217 166.015 141.837  1.00 60.76      A    S  
ATOM   1539  CE  MET A 152     156.666 165.286 141.031  1.00 56.39      A    C  
ATOM   1540  H   MET A 152     151.412 166.461 139.812  1.00  0.00           H  
ATOM   1541  N   ARG A 153     151.874 164.438 137.223  1.00 47.54      A    N  
ATOM   1542  CA  ARG A 153     151.665 163.438 136.176  1.00 37.99      A    C  
ATOM   1543  C   ARG A 153     151.085 164.041 134.882  1.00 45.83      A    C  
ATOM   1544  O   ARG A 153     151.591 163.736 133.803  1.00 49.59      A    O  
ATOM   1545  CB  ARG A 153     150.783 162.288 136.700  1.00 43.68      A    C  
ATOM   1546  CG  ARG A 153     150.914 161.011 135.845  1.00 41.71      A    C  
ATOM   1547  CD  ARG A 153     149.669 160.117 135.778  1.00 50.04      A    C  
ATOM   1548  NE  ARG A 153     148.581 160.713 134.975  1.00 53.53      A    N  
ATOM   1549  CZ  ARG A 153     147.401 161.225 135.380  1.00 52.55      A    C  
ATOM   1550  NH1 ARG A 153     147.038 161.290 136.668  1.00 47.97      A    N  
ATOM   1551  NH2 ARG A 153     146.551 161.687 134.455  1.00 54.67      A    N1+
ATOM   1552  H   ARG A 153     151.315 164.342 138.060  1.00  0.00           H  
ATOM   1553  HE  ARG A 153     148.775 160.744 133.984  1.00  0.00           H  
ATOM   1554 HH12 ARG A 153     146.141 161.667 136.937  1.00  0.00           H  
ATOM   1555 HH11 ARG A 153     147.655 160.949 137.396  1.00  0.00           H  
ATOM   1556 HH22 ARG A 153     145.652 162.059 134.728  1.00  0.00           H  
ATOM   1557 HH21 ARG A 153     146.789 161.651 133.475  1.00  0.00           H  
ATOM   1558  N   ILE A 154     150.059 164.900 135.021  1.00 50.05      A    N  
ATOM   1559  CA  ILE A 154     149.398 165.606 133.917  1.00 50.03      A    C  
ATOM   1560  C   ILE A 154     150.345 166.586 133.188  1.00 51.35      A    C  
ATOM   1561  O   ILE A 154     150.311 166.645 131.957  1.00 51.04      A    O  
ATOM   1562  CB  ILE A 154     148.126 166.363 134.415  1.00 45.50      A    C  
ATOM   1563  CG1 ILE A 154     147.036 165.376 134.897  1.00 41.89      A    C  
ATOM   1564  CG2 ILE A 154     147.515 167.360 133.401  1.00 46.57      A    C  
ATOM   1565  CD1 ILE A 154     145.987 166.016 135.820  1.00 49.06      A    C  
ATOM   1566  H   ILE A 154     149.704 165.097 135.948  1.00  0.00           H  
ATOM   1567  N   ALA A 155     151.193 167.296 133.957  1.00 48.43      A    N  
ATOM   1568  CA  ALA A 155     152.210 168.222 133.453  1.00 44.35      A    C  
ATOM   1569  C   ALA A 155     153.287 167.538 132.593  1.00 54.23      A    C  
ATOM   1570  O   ALA A 155     153.679 168.105 131.576  1.00 60.82      A    O  
ATOM   1571  CB  ALA A 155     152.865 168.956 134.634  1.00 44.09      A    C  
ATOM   1572  H   ALA A 155     151.154 167.189 134.962  1.00  0.00           H  
ATOM   1573  N   MET A 156     153.733 166.339 133.004  1.00 57.62      A    N  
ATOM   1574  CA  MET A 156     154.759 165.560 132.306  1.00 52.40      A    C  
ATOM   1575  C   MET A 156     154.219 164.818 131.070  1.00 58.70      A    C  
ATOM   1576  O   MET A 156     154.933 164.750 130.072  1.00 59.85      A    O  
ATOM   1577  CB  MET A 156     155.426 164.585 133.293  1.00 50.82      A    C  
ATOM   1578  CG  MET A 156     156.264 165.289 134.375  1.00 58.76      A    C  
ATOM   1579  SD  MET A 156     156.897 164.176 135.658  1.00 75.86      A    S  
ATOM   1580  CE  MET A 156     158.302 163.463 134.768  1.00 58.57      A    C  
ATOM   1581  H   MET A 156     153.369 165.937 133.858  1.00  0.00           H  
ATOM   1582  N   PHE A 157     152.977 164.302 131.140  1.00 54.16      A    N  
ATOM   1583  CA  PHE A 157     152.306 163.586 130.044  1.00 44.41      A    C  
ATOM   1584  C   PHE A 157     152.027 164.455 128.804  1.00 55.09      A    C  
ATOM   1585  O   PHE A 157     152.120 163.951 127.684  1.00 59.20      A    O  
ATOM   1586  CB  PHE A 157     151.014 162.901 130.551  1.00 47.69      A    C  
ATOM   1587  CG  PHE A 157     151.168 161.526 131.193  1.00 61.30      A    C  
ATOM   1588  CD1 PHE A 157     152.294 161.186 131.978  1.00 61.03      A    C  
ATOM   1589  CD2 PHE A 157     150.086 160.619 131.138  1.00 56.16      A    C  
ATOM   1590  CE1 PHE A 157     152.351 159.959 132.625  1.00 55.82      A    C  
ATOM   1591  CE2 PHE A 157     150.164 159.396 131.791  1.00 52.91      A    C  
ATOM   1592  CZ  PHE A 157     151.290 159.070 132.534  1.00 54.21      A    C  
ATOM   1593  H   PHE A 157     152.453 164.386 132.001  1.00  0.00           H  
ATOM   1594  N   SER A 158     151.724 165.743 129.029  1.00 57.26      A    N  
ATOM   1595  CA  SER A 158     151.541 166.748 127.983  1.00 55.62      A    C  
ATOM   1596  C   SER A 158     152.846 167.089 127.233  1.00 58.38      A    C  
ATOM   1597  O   SER A 158     152.798 167.248 126.014  1.00 61.72      A    O  
ATOM   1598  CB  SER A 158     150.850 167.985 128.590  1.00 57.51      A    C  
ATOM   1599  OG  SER A 158     151.704 168.695 129.464  1.00 66.60      A    O  
ATOM   1600  H   SER A 158     151.653 166.073 129.982  1.00  0.00           H  
ATOM   1601  HG  SER A 158     151.833 168.183 130.267  1.00  0.00           H  
ATOM   1602  N   LEU A 159     153.983 167.153 127.953  1.00 55.83      A    N  
ATOM   1603  CA  LEU A 159     155.308 167.428 127.384  1.00 54.50      A    C  
ATOM   1604  C   LEU A 159     155.874 166.252 126.573  1.00 55.14      A    C  
ATOM   1605  O   LEU A 159     156.580 166.496 125.596  1.00 60.20      A    O  
ATOM   1606  CB  LEU A 159     156.296 167.834 128.499  1.00 56.23      A    C  
ATOM   1607  CG  LEU A 159     155.972 169.180 129.179  1.00 61.40      A    C  
ATOM   1608  CD1 LEU A 159     156.938 169.453 130.350  1.00 55.39      A    C  
ATOM   1609  CD2 LEU A 159     155.926 170.357 128.189  1.00 57.31      A    C  
ATOM   1610  H   LEU A 159     153.949 167.008 128.952  1.00  0.00           H  
ATOM   1611  N   ILE A 160     155.531 165.012 126.964  1.00 57.13      A    N  
ATOM   1612  CA  ILE A 160     155.861 163.790 126.226  1.00 55.26      A    C  
ATOM   1613  C   ILE A 160     155.152 163.740 124.859  1.00 57.94      A    C  
ATOM   1614  O   ILE A 160     155.802 163.403 123.871  1.00 63.51      A    O  
ATOM   1615  CB  ILE A 160     155.521 162.512 127.053  1.00 50.60      A    C  
ATOM   1616  CG1 ILE A 160     156.460 162.388 128.274  1.00 50.58      A    C  
ATOM   1617  CG2 ILE A 160     155.528 161.180 126.263  1.00 47.97      A    C  
ATOM   1618  CD1 ILE A 160     155.891 161.516 129.404  1.00 55.63      A    C  
ATOM   1619  H   ILE A 160     154.969 164.892 127.796  1.00  0.00           H  
ATOM   1620  N   TYR A 161     153.859 164.118 124.816  1.00 55.79      A    N  
ATOM   1621  CA  TYR A 161     153.076 164.178 123.580  1.00 47.59      A    C  
ATOM   1622  C   TYR A 161     153.546 165.291 122.624  1.00 51.94      A    C  
ATOM   1623  O   TYR A 161     153.621 165.047 121.420  1.00 60.16      A    O  
ATOM   1624  CB  TYR A 161     151.570 164.292 123.897  1.00 46.77      A    C  
ATOM   1625  CG  TYR A 161     150.694 164.203 122.658  1.00 54.56      A    C  
ATOM   1626  CD1 TYR A 161     150.411 162.940 122.098  1.00 56.12      A    C  
ATOM   1627  CD2 TYR A 161     150.231 165.373 122.017  1.00 59.25      A    C  
ATOM   1628  CE1 TYR A 161     149.705 162.847 120.885  1.00 54.53      A    C  
ATOM   1629  CE2 TYR A 161     149.532 165.279 120.799  1.00 57.44      A    C  
ATOM   1630  CZ  TYR A 161     149.284 164.017 120.225  1.00 59.64      A    C  
ATOM   1631  OH  TYR A 161     148.645 163.926 119.025  1.00 66.93      A    O  
ATOM   1632  H   TYR A 161     153.386 164.389 125.667  1.00  0.00           H  
ATOM   1633  HH  TYR A 161     148.551 163.016 118.732  1.00  0.00           H  
ATOM   1634  N   LYS A 162     153.882 166.472 123.173  1.00 58.74      A    N  
ATOM   1635  CA  LYS A 162     154.438 167.600 122.420  1.00 55.24      A    C  
ATOM   1636  C   LYS A 162     155.814 167.293 121.802  1.00 58.95      A    C  
ATOM   1637  O   LYS A 162     156.062 167.719 120.676  1.00 59.48      A    O  
ATOM   1638  CB  LYS A 162     154.481 168.854 123.315  1.00 52.87      A    C  
ATOM   1639  CG  LYS A 162     153.090 169.468 123.542  1.00 60.08      A    C  
ATOM   1640  CD  LYS A 162     153.114 170.696 124.462  1.00 67.93      A    C  
ATOM   1641  CE  LYS A 162     151.733 171.365 124.563  1.00 66.23      A    C  
ATOM   1642  NZ  LYS A 162     151.774 172.589 125.380  1.00 64.81      A    N1+
ATOM   1643  H   LYS A 162     153.778 166.608 124.169  1.00  0.00           H  
ATOM   1644  HZ1 LYS A 162     152.444 173.236 124.991  1.00  0.00           H  
ATOM   1645  HZ2 LYS A 162     150.860 173.018 125.392  1.00  0.00           H  
ATOM   1646  HZ3 LYS A 162     152.042 172.351 126.327  1.00  0.00           H  
ATOM   1647  N   LYS A 163     156.651 166.520 122.518  1.00 61.53      A    N  
ATOM   1648  CA  LYS A 163     157.936 166.019 122.027  1.00 53.00      A    C  
ATOM   1649  C   LYS A 163     157.776 164.968 120.912  1.00 51.41      A    C  
ATOM   1650  O   LYS A 163     158.573 164.986 119.975  1.00 60.61      A    O  
ATOM   1651  CB  LYS A 163     158.762 165.471 123.215  1.00 53.75      A    C  
ATOM   1652  CG  LYS A 163     160.180 164.970 122.865  1.00 53.80      A    C  
ATOM   1653  CD  LYS A 163     161.164 166.113 122.562  1.00 56.05      A    C  
ATOM   1654  CE  LYS A 163     162.520 165.619 122.034  1.00 53.85      A    C  
ATOM   1655  NZ  LYS A 163     163.508 166.709 121.985  1.00 53.71      A    N1+
ATOM   1656  H   LYS A 163     156.384 166.224 123.447  1.00  0.00           H  
ATOM   1657  HZ1 LYS A 163     163.148 167.466 121.414  1.00  0.00           H  
ATOM   1658  HZ2 LYS A 163     163.683 167.050 122.920  1.00  0.00           H  
ATOM   1659  HZ3 LYS A 163     164.370 166.364 121.582  1.00  0.00           H  
ATOM   1660  N   THR A 164     156.757 164.091 121.024  1.00 48.86      A    N  
ATOM   1661  CA  THR A 164     156.469 163.007 120.075  1.00 50.89      A    C  
ATOM   1662  C   THR A 164     156.148 163.510 118.653  1.00 56.44      A    C  
ATOM   1663  O   THR A 164     156.606 162.898 117.687  1.00 61.87      A    O  
ATOM   1664  CB  THR A 164     155.297 162.099 120.552  1.00 53.42      A    C  
ATOM   1665  CG2 THR A 164     154.883 160.967 119.592  1.00 47.77      A    C  
ATOM   1666  OG1 THR A 164     155.645 161.489 121.778  1.00 58.23      A    O  
ATOM   1667  H   THR A 164     156.143 164.154 121.824  1.00  0.00           H  
ATOM   1668  HG1 THR A 164     155.739 162.171 122.451  1.00  0.00           H  
ATOM   1669  N   LEU A 165     155.423 164.641 118.555  1.00 55.64      A    N  
ATOM   1670  CA  LEU A 165     155.101 165.309 117.291  1.00 54.48      A    C  
ATOM   1671  C   LEU A 165     156.323 165.940 116.591  1.00 59.82      A    C  
ATOM   1672  O   LEU A 165     156.251 166.183 115.386  1.00 67.20      A    O  
ATOM   1673  CB  LEU A 165     154.004 166.374 117.521  1.00 51.16      A    C  
ATOM   1674  CG  LEU A 165     152.648 165.823 118.022  1.00 51.79      A    C  
ATOM   1675  CD1 LEU A 165     151.661 166.977 118.292  1.00 54.97      A    C  
ATOM   1676  CD2 LEU A 165     152.049 164.754 117.084  1.00 53.89      A    C  
ATOM   1677  H   LEU A 165     155.086 165.090 119.396  1.00  0.00           H  
ATOM   1678  N   LYS A 166     157.405 166.193 117.348  1.00 61.15      A    N  
ATOM   1679  CA  LYS A 166     158.612 166.878 116.887  1.00 58.45      A    C  
ATOM   1680  C   LYS A 166     159.768 165.928 116.529  1.00 64.11      A    C  
ATOM   1681  O   LYS A 166     160.718 166.419 115.926  1.00 68.40      A    O  
ATOM   1682  CB  LYS A 166     159.069 167.876 117.974  1.00 64.24      A    C  
ATOM   1683  CG  LYS A 166     158.056 169.002 118.242  1.00 73.64      A    C  
ATOM   1684  CD  LYS A 166     158.512 169.941 119.374  1.00 71.43      A    C  
ATOM   1685  CE  LYS A 166     157.415 170.891 119.895  1.00 72.07      A    C  
ATOM   1686  NZ  LYS A 166     156.908 171.810 118.860  1.00 73.02      A    N1+
ATOM   1687  H   LYS A 166     157.390 165.944 118.327  1.00  0.00           H  
ATOM   1688  HZ1 LYS A 166     156.503 171.275 118.105  1.00  0.00           H  
ATOM   1689  HZ2 LYS A 166     156.199 172.408 119.261  1.00  0.00           H  
ATOM   1690  HZ3 LYS A 166     157.667 172.375 118.507  1.00  0.00           H  
ATOM   1691  N   LEU A 167     159.699 164.628 116.888  1.00 66.12      A    N  
ATOM   1692  CA  LEU A 167     160.779 163.643 116.694  1.00 63.37      A    C  
ATOM   1693  C   LEU A 167     161.248 163.505 115.234  1.00 69.54      A    C  
ATOM   1694  O   LEU A 167     160.422 163.495 114.323  1.00 73.01      A    O  
ATOM   1695  CB  LEU A 167     160.341 162.243 117.194  1.00 60.27      A    C  
ATOM   1696  CG  LEU A 167     160.212 162.074 118.722  1.00 65.97      A    C  
ATOM   1697  CD1 LEU A 167     159.646 160.680 119.058  1.00 64.38      A    C  
ATOM   1698  CD2 LEU A 167     161.539 162.342 119.468  1.00 65.35      A    C  
ATOM   1699  H   LEU A 167     158.880 164.295 117.376  1.00  0.00           H  
ATOM   1700  N   SER A 168     162.570 163.338 115.059  1.00 80.28      A    N  
ATOM   1701  CA  SER A 168     163.220 163.036 113.783  1.00 76.38      A    C  
ATOM   1702  C   SER A 168     162.744 161.690 113.206  1.00 77.23      A    C  
ATOM   1703  O   SER A 168     162.486 160.757 113.966  1.00 84.21      A    O  
ATOM   1704  CB  SER A 168     164.751 163.053 113.999  1.00 76.98      A    C  
ATOM   1705  OG  SER A 168     165.467 162.811 112.804  1.00 77.18      A    O  
ATOM   1706  H   SER A 168     163.179 163.359 115.867  1.00  0.00           H  
ATOM   1707  HG  SER A 168     166.396 163.002 112.961  1.00  0.00           H  
ATOM   1708  N   SER A 169     162.684 161.603 111.868  1.00 85.23      A    N  
ATOM   1709  CA  SER A 169     162.375 160.379 111.120  1.00 87.32      A    C  
ATOM   1710  C   SER A 169     163.344 159.208 111.393  1.00 88.99      A    C  
ATOM   1711  O   SER A 169     162.943 158.054 111.255  1.00 85.00      A    O  
ATOM   1712  CB  SER A 169     162.306 160.732 109.620  1.00 85.40      A    C  
ATOM   1713  OG  SER A 169     163.582 161.071 109.110  1.00 90.33      A    O  
ATOM   1714  H   SER A 169     162.944 162.401 111.307  1.00  0.00           H  
ATOM   1715  HG  SER A 169     163.488 161.295 108.177  1.00  0.00           H  
ATOM   1716  N   ARG A 170     164.587 159.537 111.785  1.00 90.25      A    N  
ATOM   1717  CA  ARG A 170     165.670 158.593 112.040  1.00 84.07      A    C  
ATOM   1718  C   ARG A 170     165.556 157.888 113.405  1.00 87.19      A    C  
ATOM   1719  O   ARG A 170     165.957 156.730 113.499  1.00 87.68      A    O  
ATOM   1720  CB  ARG A 170     167.038 159.299 111.875  1.00 84.57      A    C  
ATOM   1721  CG  ARG A 170     167.108 160.295 110.692  1.00 89.20      A    C  
ATOM   1722  CD  ARG A 170     168.529 160.760 110.320  1.00 88.79      A    C  
ATOM   1723  NE  ARG A 170     169.249 159.772 109.494  1.00 93.99      A    N  
ATOM   1724  CZ  ARG A 170     169.311 159.748 108.146  1.00 94.77      A    C  
ATOM   1725  NH1 ARG A 170     168.734 160.688 107.381  1.00 90.17      A    N  
ATOM   1726  NH2 ARG A 170     169.969 158.751 107.543  1.00 92.56      A    N1+
ATOM   1727  H   ARG A 170     164.822 160.516 111.874  1.00  0.00           H  
ATOM   1728  HE  ARG A 170     169.691 159.021 110.003  1.00  0.00           H  
ATOM   1729 HH12 ARG A 170     168.816 160.658 106.375  1.00  0.00           H  
ATOM   1730 HH11 ARG A 170     168.242 161.455 107.817  1.00  0.00           H  
ATOM   1731 HH22 ARG A 170     170.005 158.697 106.534  1.00  0.00           H  
ATOM   1732 HH21 ARG A 170     170.417 158.031 108.090  1.00  0.00           H  
ATOM   1733  N   VAL A 171     165.010 158.577 114.428  1.00 86.66      A    N  
ATOM   1734  CA  VAL A 171     164.835 158.028 115.781  1.00 85.41      A    C  
ATOM   1735  C   VAL A 171     163.497 157.281 115.973  1.00 86.53      A    C  
ATOM   1736  O   VAL A 171     163.375 156.542 116.951  1.00 91.57      A    O  
ATOM   1737  CB  VAL A 171     164.972 159.109 116.897  1.00 83.58      A    C  
ATOM   1738  CG1 VAL A 171     166.359 159.772 116.871  1.00 85.99      A    C  
ATOM   1739  CG2 VAL A 171     163.860 160.174 116.951  1.00 87.47      A    C  
ATOM   1740  H   VAL A 171     164.677 159.519 114.278  1.00  0.00           H  
ATOM   1741  N   LEU A 172     162.542 157.443 115.036  1.00 85.87      A    N  
ATOM   1742  CA  LEU A 172     161.256 156.734 115.014  1.00 86.87      A    C  
ATOM   1743  C   LEU A 172     161.387 155.211 114.837  1.00 87.86      A    C  
ATOM   1744  O   LEU A 172     160.523 154.488 115.330  1.00 88.55      A    O  
ATOM   1745  CB  LEU A 172     160.361 157.310 113.893  1.00 88.13      A    C  
ATOM   1746  CG  LEU A 172     159.713 158.671 114.222  1.00 86.56      A    C  
ATOM   1747  CD1 LEU A 172     159.089 159.299 112.958  1.00 85.13      A    C  
ATOM   1748  CD2 LEU A 172     158.711 158.577 115.393  1.00 86.73      A    C  
ATOM   1749  H   LEU A 172     162.714 158.069 114.261  1.00  0.00           H  
ATOM   1750  N   ASP A 173     162.461 154.750 114.172  1.00100.31      A    N  
ATOM   1751  CA  ASP A 173     162.770 153.329 113.947  1.00100.73      A    C  
ATOM   1752  C   ASP A 173     163.056 152.563 115.255  1.00 98.28      A    C  
ATOM   1753  O   ASP A 173     162.776 151.367 115.326  1.00 99.86      A    O  
ATOM   1754  CB  ASP A 173     163.960 153.104 112.976  1.00102.05      A    C  
ATOM   1755  CG  ASP A 173     164.021 153.973 111.706  1.00106.13      A    C  
ATOM   1756  OD1 ASP A 173     162.951 154.364 111.189  1.00103.97      A    O  
ATOM   1757  OD2 ASP A 173     165.153 154.108 111.190  1.00105.80      A    O1-
ATOM   1758  H   ASP A 173     163.105 155.411 113.762  1.00  0.00           H  
ATOM   1759  N   LYS A 174     163.613 153.269 116.254  1.00 98.00      A    N  
ATOM   1760  CA  LYS A 174     163.962 152.745 117.575  1.00 98.35      A    C  
ATOM   1761  C   LYS A 174     162.803 152.806 118.592  1.00 98.97      A    C  
ATOM   1762  O   LYS A 174     162.922 152.173 119.641  1.00 97.46      A    O  
ATOM   1763  CB  LYS A 174     165.209 153.503 118.097  1.00 96.09      A    C  
ATOM   1764  CG  LYS A 174     166.564 152.885 117.693  1.00 97.06      A    C  
ATOM   1765  CD  LYS A 174     166.888 152.835 116.188  1.00 96.62      A    C  
ATOM   1766  CE  LYS A 174     166.992 154.218 115.521  1.00100.63      A    C  
ATOM   1767  NZ  LYS A 174     167.484 154.118 114.134  1.00100.84      A    N1+
ATOM   1768  H   LYS A 174     163.778 154.256 116.116  1.00  0.00           H  
ATOM   1769  HZ1 LYS A 174     166.861 153.537 113.590  1.00  0.00           H  
ATOM   1770  HZ2 LYS A 174     167.504 155.041 113.721  1.00  0.00           H  
ATOM   1771  HZ3 LYS A 174     168.412 153.719 114.122  1.00  0.00           H  
ATOM   1772  N   ILE A 175     161.727 153.555 118.288  1.00 94.29      A    N  
ATOM   1773  CA  ILE A 175     160.608 153.807 119.199  1.00 90.85      A    C  
ATOM   1774  C   ILE A 175     159.334 153.163 118.622  1.00 94.67      A    C  
ATOM   1775  O   ILE A 175     158.801 153.650 117.625  1.00 95.83      A    O  
ATOM   1776  CB  ILE A 175     160.368 155.339 119.394  1.00 91.05      A    C  
ATOM   1777  CG1 ILE A 175     161.611 156.041 119.996  1.00 92.18      A    C  
ATOM   1778  CG2 ILE A 175     159.120 155.671 120.249  1.00 88.99      A    C  
ATOM   1779  CD1 ILE A 175     161.616 157.567 119.805  1.00 92.72      A    C  
ATOM   1780  H   ILE A 175     161.673 154.011 117.388  1.00  0.00           H  
ATOM   1781  N   SER A 176     158.862 152.089 119.277  1.00 91.84      A    N  
ATOM   1782  CA  SER A 176     157.596 151.422 118.963  1.00 89.82      A    C  
ATOM   1783  C   SER A 176     156.435 152.006 119.792  1.00 85.77      A    C  
ATOM   1784  O   SER A 176     156.666 152.710 120.778  1.00 85.57      A    O  
ATOM   1785  CB  SER A 176     157.772 149.899 119.169  1.00 88.19      A    C  
ATOM   1786  OG  SER A 176     157.800 149.517 120.532  1.00 85.94      A    O  
ATOM   1787  H   SER A 176     159.352 151.743 120.089  1.00  0.00           H  
ATOM   1788  HG  SER A 176     157.894 148.562 120.578  1.00  0.00           H  
ATOM   1789  N   ILE A 177     155.198 151.664 119.391  1.00 75.24      A    N  
ATOM   1790  CA  ILE A 177     153.968 151.983 120.126  1.00 79.15      A    C  
ATOM   1791  C   ILE A 177     153.905 151.320 121.523  1.00 82.21      A    C  
ATOM   1792  O   ILE A 177     153.394 151.942 122.452  1.00 81.91      A    O  
ATOM   1793  CB  ILE A 177     152.693 151.603 119.305  1.00 74.61      A    C  
ATOM   1794  CG1 ILE A 177     151.347 152.016 119.956  1.00 73.50      A    C  
ATOM   1795  CG2 ILE A 177     152.630 150.104 118.930  1.00 73.63      A    C  
ATOM   1796  CD1 ILE A 177     151.193 153.518 120.243  1.00 72.80      A    C  
ATOM   1797  H   ILE A 177     155.081 151.102 118.561  1.00  0.00           H  
ATOM   1798  N   GLY A 178     154.475 150.108 121.658  1.00 81.18      A    N  
ATOM   1799  CA  GLY A 178     154.505 149.337 122.902  1.00 76.96      A    C  
ATOM   1800  C   GLY A 178     155.413 149.965 123.974  1.00 75.92      A    C  
ATOM   1801  O   GLY A 178     155.198 149.699 125.156  1.00 80.21      A    O  
ATOM   1802  H   GLY A 178     154.907 149.682 120.850  1.00  0.00           H  
ATOM   1803  N   GLN A 179     156.394 150.800 123.582  1.00 71.69      A    N  
ATOM   1804  CA  GLN A 179     157.249 151.568 124.491  1.00 73.06      A    C  
ATOM   1805  C   GLN A 179     156.509 152.759 125.123  1.00 78.37      A    C  
ATOM   1806  O   GLN A 179     156.575 152.921 126.341  1.00 79.74      A    O  
ATOM   1807  CB  GLN A 179     158.517 152.053 123.759  1.00 74.22      A    C  
ATOM   1808  CG  GLN A 179     159.490 150.920 123.385  1.00 82.27      A    C  
ATOM   1809  CD  GLN A 179     160.665 151.427 122.543  1.00 87.26      A    C  
ATOM   1810  NE2 GLN A 179     161.079 150.647 121.543  1.00 84.96      A    N  
ATOM   1811  OE1 GLN A 179     161.206 152.502 122.796  1.00 87.48      A    O  
ATOM   1812  H   GLN A 179     156.527 150.976 122.595  1.00  0.00           H  
ATOM   1813 HE22 GLN A 179     161.853 150.946 120.962  1.00  0.00           H  
ATOM   1814 HE21 GLN A 179     160.628 149.763 121.357  1.00  0.00           H  
ATOM   1815  N   LEU A 180     155.814 153.554 124.287  1.00 75.90      A    N  
ATOM   1816  CA  LEU A 180     155.053 154.737 124.705  1.00 70.06      A    C  
ATOM   1817  C   LEU A 180     153.828 154.382 125.564  1.00 68.04      A    C  
ATOM   1818  O   LEU A 180     153.553 155.090 126.532  1.00 71.21      A    O  
ATOM   1819  CB  LEU A 180     154.620 155.555 123.466  1.00 67.30      A    C  
ATOM   1820  CG  LEU A 180     155.779 156.200 122.671  1.00 71.68      A    C  
ATOM   1821  CD1 LEU A 180     155.262 156.833 121.360  1.00 69.62      A    C  
ATOM   1822  CD2 LEU A 180     156.592 157.204 123.518  1.00 71.47      A    C  
ATOM   1823  H   LEU A 180     155.806 153.347 123.298  1.00  0.00           H  
ATOM   1824  N   VAL A 181     153.141 153.281 125.215  1.00 63.44      A    N  
ATOM   1825  CA  VAL A 181     151.998 152.740 125.952  1.00 67.76      A    C  
ATOM   1826  C   VAL A 181     152.393 152.215 127.345  1.00 68.44      A    C  
ATOM   1827  O   VAL A 181     151.675 152.500 128.302  1.00 71.73      A    O  
ATOM   1828  CB  VAL A 181     151.292 151.621 125.132  1.00 71.50      A    C  
ATOM   1829  CG1 VAL A 181     150.303 150.724 125.912  1.00 71.41      A    C  
ATOM   1830  CG2 VAL A 181     150.569 152.238 123.923  1.00 70.93      A    C  
ATOM   1831  H   VAL A 181     153.422 152.765 124.392  1.00  0.00           H  
ATOM   1832  N   SER A 182     153.538 151.514 127.443  1.00 69.59      A    N  
ATOM   1833  CA  SER A 182     154.089 151.017 128.707  1.00 71.49      A    C  
ATOM   1834  C   SER A 182     154.529 152.149 129.654  1.00 75.17      A    C  
ATOM   1835  O   SER A 182     154.245 152.072 130.848  1.00 72.36      A    O  
ATOM   1836  CB  SER A 182     155.257 150.048 128.431  1.00 64.12      A    C  
ATOM   1837  OG  SER A 182     154.769 148.804 127.973  1.00 68.89      A    O  
ATOM   1838  H   SER A 182     154.083 151.329 126.613  1.00  0.00           H  
ATOM   1839  HG  SER A 182     154.522 148.899 127.048  1.00  0.00           H  
ATOM   1840  N   LEU A 183     155.180 153.188 129.100  1.00 77.80      A    N  
ATOM   1841  CA  LEU A 183     155.679 154.356 129.832  1.00 73.52      A    C  
ATOM   1842  C   LEU A 183     154.553 155.208 130.454  1.00 74.68      A    C  
ATOM   1843  O   LEU A 183     154.732 155.709 131.565  1.00 80.52      A    O  
ATOM   1844  CB  LEU A 183     156.625 155.153 128.899  1.00 69.67      A    C  
ATOM   1845  CG  LEU A 183     157.454 156.279 129.567  1.00 71.87      A    C  
ATOM   1846  CD1 LEU A 183     158.787 156.500 128.830  1.00 77.50      A    C  
ATOM   1847  CD2 LEU A 183     156.688 157.610 129.692  1.00 72.76      A    C  
ATOM   1848  H   LEU A 183     155.373 153.177 128.107  1.00  0.00           H  
ATOM   1849  N   LEU A 184     153.411 155.327 129.753  1.00 65.57      A    N  
ATOM   1850  CA  LEU A 184     152.223 156.034 130.233  1.00 65.52      A    C  
ATOM   1851  C   LEU A 184     151.419 155.186 131.238  1.00 70.49      A    C  
ATOM   1852  O   LEU A 184     151.119 155.688 132.319  1.00 77.85      A    O  
ATOM   1853  CB  LEU A 184     151.344 156.486 129.037  1.00 69.73      A    C  
ATOM   1854  CG  LEU A 184     151.606 157.930 128.539  1.00 70.96      A    C  
ATOM   1855  CD1 LEU A 184     153.044 158.171 128.028  1.00 67.82      A    C  
ATOM   1856  CD2 LEU A 184     150.536 158.368 127.514  1.00 72.12      A    C  
ATOM   1857  H   LEU A 184     153.341 154.899 128.840  1.00  0.00           H  
ATOM   1858  N   SER A 185     151.077 153.936 130.870  1.00 71.15      A    N  
ATOM   1859  CA  SER A 185     150.163 153.066 131.625  1.00 73.46      A    C  
ATOM   1860  C   SER A 185     150.629 152.673 133.042  1.00 76.62      A    C  
ATOM   1861  O   SER A 185     149.778 152.577 133.928  1.00 83.12      A    O  
ATOM   1862  CB  SER A 185     149.769 151.836 130.778  1.00 70.93      A    C  
ATOM   1863  OG  SER A 185     150.826 150.907 130.637  1.00 71.15      A    O  
ATOM   1864  H   SER A 185     151.383 153.581 129.973  1.00  0.00           H  
ATOM   1865  HG  SER A 185     151.431 151.242 129.968  1.00  0.00           H  
ATOM   1866  N   ASN A 186     151.945 152.482 133.247  1.00 76.00      A    N  
ATOM   1867  CA  ASN A 186     152.531 152.101 134.542  1.00 77.06      A    C  
ATOM   1868  C   ASN A 186     152.475 153.225 135.595  1.00 80.29      A    C  
ATOM   1869  O   ASN A 186     152.410 152.911 136.783  1.00 81.90      A    O  
ATOM   1870  CB  ASN A 186     153.992 151.628 134.337  1.00 76.98      A    C  
ATOM   1871  CG  ASN A 186     154.132 150.276 133.624  1.00 82.49      A    C  
ATOM   1872  ND2 ASN A 186     155.276 150.050 132.975  1.00 78.04      A    N  
ATOM   1873  OD1 ASN A 186     153.242 149.431 133.678  1.00 87.20      A    O  
ATOM   1874  H   ASN A 186     152.587 152.567 132.470  1.00  0.00           H  
ATOM   1875 HD22 ASN A 186     155.418 149.171 132.499  1.00  0.00           H  
ATOM   1876 HD21 ASN A 186     155.994 150.759 132.934  1.00  0.00           H  
ATOM   1877  N   ASN A 187     152.488 154.494 135.153  1.00 68.16      A    N  
ATOM   1878  CA  ASN A 187     152.459 155.685 136.012  1.00 60.08      A    C  
ATOM   1879  C   ASN A 187     151.046 156.287 136.147  1.00 61.94      A    C  
ATOM   1880  O   ASN A 187     150.888 157.212 136.942  1.00 67.61      A    O  
ATOM   1881  CB  ASN A 187     153.442 156.732 135.433  1.00 61.73      A    C  
ATOM   1882  CG  ASN A 187     154.908 156.298 135.541  1.00 71.28      A    C  
ATOM   1883  ND2 ASN A 187     155.606 156.195 134.409  1.00 63.93      A    N  
ATOM   1884  OD1 ASN A 187     155.409 156.065 136.640  1.00 83.30      A    O  
ATOM   1885  H   ASN A 187     152.524 154.668 134.158  1.00  0.00           H  
ATOM   1886 HD22 ASN A 187     156.577 155.923 134.440  1.00  0.00           H  
ATOM   1887 HD21 ASN A 187     155.172 156.368 133.511  1.00  0.00           H  
ATOM   1888  N   LEU A 188     150.059 155.776 135.385  1.00 66.04      A    N  
ATOM   1889  CA  LEU A 188     148.714 156.347 135.227  1.00 68.30      A    C  
ATOM   1890  C   LEU A 188     147.852 156.412 136.508  1.00 75.09      A    C  
ATOM   1891  O   LEU A 188     146.950 157.247 136.564  1.00 74.49      A    O  
ATOM   1892  CB  LEU A 188     148.015 155.643 134.039  1.00 56.85      A    C  
ATOM   1893  CG  LEU A 188     146.701 156.267 133.509  1.00 62.67      A    C  
ATOM   1894  CD1 LEU A 188     146.757 157.794 133.291  1.00 59.98      A    C  
ATOM   1895  CD2 LEU A 188     146.284 155.568 132.204  1.00 68.12      A    C  
ATOM   1896  H   LEU A 188     150.279 155.009 134.766  1.00  0.00           H  
ATOM   1897  N   ASN A 189     148.162 155.578 137.517  1.00 71.50      A    N  
ATOM   1898  CA  ASN A 189     147.539 155.620 138.849  1.00 63.72      A    C  
ATOM   1899  C   ASN A 189     148.587 155.531 139.973  1.00 67.13      A    C  
ATOM   1900  O   ASN A 189     148.341 156.081 141.047  1.00 69.49      A    O  
ATOM   1901  CB  ASN A 189     146.500 154.483 139.025  1.00 63.87      A    C  
ATOM   1902  CG  ASN A 189     145.358 154.500 138.005  1.00 70.24      A    C  
ATOM   1903  ND2 ASN A 189     144.396 155.406 138.183  1.00 66.17      A    N  
ATOM   1904  OD1 ASN A 189     145.343 153.698 137.074  1.00 76.45      A    O  
ATOM   1905  H   ASN A 189     148.924 154.930 137.393  1.00  0.00           H  
ATOM   1906 HD22 ASN A 189     143.611 155.447 137.542  1.00  0.00           H  
ATOM   1907 HD21 ASN A 189     144.433 156.057 138.955  1.00  0.00           H  
ATOM   1908  N   LYS A 190     149.715 154.837 139.726  1.00 70.22      A    N  
ATOM   1909  CA  LYS A 190     150.759 154.548 140.716  1.00 65.97      A    C  
ATOM   1910  C   LYS A 190     151.488 155.804 141.226  1.00 67.32      A    C  
ATOM   1911  O   LYS A 190     151.743 155.901 142.427  1.00 69.99      A    O  
ATOM   1912  CB  LYS A 190     151.764 153.543 140.106  1.00 63.92      A    C  
ATOM   1913  CG  LYS A 190     152.833 153.018 141.092  1.00 68.21      A    C  
ATOM   1914  CD  LYS A 190     153.939 152.179 140.433  1.00 69.35      A    C  
ATOM   1915  CE  LYS A 190     154.922 153.018 139.596  1.00 68.88      A    C  
ATOM   1916  NZ  LYS A 190     156.041 152.204 139.094  1.00 71.95      A    N1+
ATOM   1917  H   LYS A 190     149.853 154.419 138.819  1.00  0.00           H  
ATOM   1918  HZ1 LYS A 190     156.545 151.813 139.880  1.00  0.00           H  
ATOM   1919  HZ2 LYS A 190     155.685 151.457 138.514  1.00  0.00           H  
ATOM   1920  HZ3 LYS A 190     156.665 152.786 138.552  1.00  0.00           H  
ATOM   1921  N   PHE A 191     151.828 156.718 140.300  1.00 59.99      A    N  
ATOM   1922  CA  PHE A 191     152.666 157.891 140.559  1.00 55.75      A    C  
ATOM   1923  C   PHE A 191     152.026 158.893 141.539  1.00 58.20      A    C  
ATOM   1924  O   PHE A 191     152.740 159.457 142.366  1.00 64.99      A    O  
ATOM   1925  CB  PHE A 191     153.036 158.547 139.209  1.00 59.04      A    C  
ATOM   1926  CG  PHE A 191     154.093 159.636 139.283  1.00 62.41      A    C  
ATOM   1927  CD1 PHE A 191     155.461 159.286 139.281  1.00 58.34      A    C  
ATOM   1928  CD2 PHE A 191     153.730 160.978 139.528  1.00 60.34      A    C  
ATOM   1929  CE1 PHE A 191     156.430 160.266 139.454  1.00 60.99      A    C  
ATOM   1930  CE2 PHE A 191     154.714 161.940 139.709  1.00 61.19      A    C  
ATOM   1931  CZ  PHE A 191     156.058 161.587 139.664  1.00 64.97      A    C  
ATOM   1932  H   PHE A 191     151.552 156.576 139.339  1.00  0.00           H  
ATOM   1933  N   ASP A 192     150.698 159.072 141.435  1.00 60.65      A    N  
ATOM   1934  CA  ASP A 192     149.908 160.029 142.219  1.00 60.15      A    C  
ATOM   1935  C   ASP A 192     149.837 159.651 143.705  1.00 64.12      A    C  
ATOM   1936  O   ASP A 192     149.998 160.518 144.564  1.00 69.55      A    O  
ATOM   1937  CB  ASP A 192     148.464 160.252 141.696  1.00 61.21      A    C  
ATOM   1938  CG  ASP A 192     148.254 160.507 140.193  1.00 67.21      A    C  
ATOM   1939  OD1 ASP A 192     149.229 160.582 139.413  1.00 61.16      A    O  
ATOM   1940  OD2 ASP A 192     147.069 160.669 139.838  1.00 71.09      A    O1-
ATOM   1941  H   ASP A 192     150.190 158.576 140.716  1.00  0.00           H  
ATOM   1942  N   GLU A 193     149.609 158.353 143.962  1.00 64.23      A    N  
ATOM   1943  CA  GLU A 193     149.499 157.757 145.291  1.00 63.04      A    C  
ATOM   1944  C   GLU A 193     150.848 157.617 146.025  1.00 64.61      A    C  
ATOM   1945  O   GLU A 193     150.842 157.443 147.244  1.00 66.72      A    O  
ATOM   1946  CB  GLU A 193     148.775 156.401 145.164  1.00 66.07      A    C  
ATOM   1947  CG  GLU A 193     147.311 156.545 144.677  1.00 66.84      A    C  
ATOM   1948  CD  GLU A 193     146.533 155.227 144.512  1.00 71.92      A    C  
ATOM   1949  OE1 GLU A 193     147.167 154.150 144.445  1.00 73.95      A    O  
ATOM   1950  OE2 GLU A 193     145.288 155.324 144.443  1.00 70.41      A    O1-
ATOM   1951  H   GLU A 193     149.500 157.714 143.187  1.00  0.00           H  
ATOM   1952  N   GLY A 194     151.968 157.712 145.284  1.00 53.84      A    N  
ATOM   1953  CA  GLY A 194     153.327 157.555 145.799  1.00 50.07      A    C  
ATOM   1954  C   GLY A 194     153.760 158.714 146.711  1.00 52.83      A    C  
ATOM   1955  O   GLY A 194     154.474 158.468 147.679  1.00 62.07      A    O  
ATOM   1956  H   GLY A 194     151.877 157.860 144.289  1.00  0.00           H  
ATOM   1957  N   LEU A 195     153.321 159.960 146.447  1.00 47.98      A    N  
ATOM   1958  CA  LEU A 195     153.720 161.150 147.217  1.00 52.97      A    C  
ATOM   1959  C   LEU A 195     153.256 161.154 148.689  1.00 56.45      A    C  
ATOM   1960  O   LEU A 195     153.885 161.837 149.498  1.00 61.09      A    O  
ATOM   1961  CB  LEU A 195     153.276 162.442 146.496  1.00 43.75      A    C  
ATOM   1962  CG  LEU A 195     154.201 162.863 145.331  1.00 45.34      A    C  
ATOM   1963  CD1 LEU A 195     154.016 161.981 144.079  1.00 53.56      A    C  
ATOM   1964  CD2 LEU A 195     154.039 164.363 145.012  1.00 48.95      A    C  
ATOM   1965  H   LEU A 195     152.718 160.119 145.652  1.00  0.00           H  
ATOM   1966  N   ALA A 196     152.214 160.372 149.025  1.00 54.15      A    N  
ATOM   1967  CA  ALA A 196     151.767 160.144 150.401  1.00 49.38      A    C  
ATOM   1968  C   ALA A 196     152.724 159.261 151.230  1.00 49.04      A    C  
ATOM   1969  O   ALA A 196     152.726 159.382 152.454  1.00 51.15      A    O  
ATOM   1970  CB  ALA A 196     150.353 159.547 150.376  1.00 46.13      A    C  
ATOM   1971  H   ALA A 196     151.751 159.831 148.308  1.00  0.00           H  
ATOM   1972  N   LEU A 197     153.522 158.414 150.556  1.00 47.91      A    N  
ATOM   1973  CA  LEU A 197     154.509 157.517 151.165  1.00 47.10      A    C  
ATOM   1974  C   LEU A 197     155.928 158.118 151.188  1.00 50.81      A    C  
ATOM   1975  O   LEU A 197     156.768 157.608 151.928  1.00 57.33      A    O  
ATOM   1976  CB  LEU A 197     154.538 156.179 150.388  1.00 44.41      A    C  
ATOM   1977  CG  LEU A 197     153.195 155.415 150.336  1.00 54.01      A    C  
ATOM   1978  CD1 LEU A 197     153.322 154.150 149.461  1.00 46.39      A    C  
ATOM   1979  CD2 LEU A 197     152.641 155.097 151.741  1.00 56.43      A    C  
ATOM   1980  H   LEU A 197     153.469 158.383 149.546  1.00  0.00           H  
ATOM   1981  N   ALA A 198     156.182 159.159 150.375  1.00 42.07      A    N  
ATOM   1982  CA  ALA A 198     157.506 159.736 150.129  1.00 38.95      A    C  
ATOM   1983  C   ALA A 198     158.193 160.373 151.353  1.00 48.89      A    C  
ATOM   1984  O   ALA A 198     159.418 160.298 151.440  1.00 55.15      A    O  
ATOM   1985  CB  ALA A 198     157.393 160.744 148.977  1.00 42.63      A    C  
ATOM   1986  H   ALA A 198     155.432 159.522 149.805  1.00  0.00           H  
ATOM   1987  N   HIE A 199     157.413 160.960 152.281  1.00 47.41      A    N  
ATOM   1988  CA  HIE A 199     157.928 161.588 153.507  1.00 37.11      A    C  
ATOM   1989  C   HIE A 199     158.367 160.604 154.604  1.00 43.67      A    C  
ATOM   1990  O   HIE A 199     159.093 161.021 155.506  1.00 49.61      A    O  
ATOM   1991  CB  HIE A 199     156.897 162.582 154.073  1.00 34.67      A    C  
ATOM   1992  CG  HIE A 199     156.740 163.840 153.265  1.00 42.36      A    C  
ATOM   1993  CD2 HIE A 199     155.650 164.269 152.541  1.00 46.30      A    C  
ATOM   1994  ND1 HIE A 199     157.756 164.797 153.165  1.00 38.55      A    N  
ATOM   1995  CE1 HIE A 199     157.249 165.753 152.402  1.00 35.05      A    C  
ATOM   1996  NE2 HIE A 199     156.004 165.493 152.006  1.00 52.05      A    N  
ATOM   1997  H   HIE A 199     156.412 160.979 152.149  1.00  0.00           H  
ATOM   1998  HE2 HIE A 199     155.427 166.094 151.433  1.00  0.00           H  
ATOM   1999  N   PHE A 200     157.963 159.324 154.514  1.00 43.31      A    N  
ATOM   2000  CA  PHE A 200     158.346 158.275 155.467  1.00 41.19      A    C  
ATOM   2001  C   PHE A 200     159.827 157.852 155.435  1.00 44.86      A    C  
ATOM   2002  O   PHE A 200     160.248 157.095 156.309  1.00 50.61      A    O  
ATOM   2003  CB  PHE A 200     157.350 157.101 155.417  1.00 35.67      A    C  
ATOM   2004  CG  PHE A 200     156.007 157.428 156.042  1.00 41.77      A    C  
ATOM   2005  CD1 PHE A 200     155.847 157.366 157.442  1.00 45.85      A    C  
ATOM   2006  CD2 PHE A 200     154.966 157.971 155.259  1.00 43.18      A    C  
ATOM   2007  CE1 PHE A 200     154.649 157.758 158.022  1.00 41.75      A    C  
ATOM   2008  CE2 PHE A 200     153.774 158.357 155.858  1.00 44.23      A    C  
ATOM   2009  CZ  PHE A 200     153.614 158.246 157.233  1.00 41.08      A    C  
ATOM   2010  H   PHE A 200     157.381 159.035 153.740  1.00  0.00           H  
ATOM   2011  N   VAL A 201     160.603 158.400 154.483  1.00 43.65      A    N  
ATOM   2012  CA  VAL A 201     162.060 158.307 154.425  1.00 40.72      A    C  
ATOM   2013  C   VAL A 201     162.766 159.107 155.552  1.00 46.35      A    C  
ATOM   2014  O   VAL A 201     163.856 158.703 155.955  1.00 54.38      A    O  
ATOM   2015  CB  VAL A 201     162.575 158.779 153.032  1.00 36.67      A    C  
ATOM   2016  CG1 VAL A 201     162.482 160.302 152.794  1.00 38.40      A    C  
ATOM   2017  CG2 VAL A 201     164.000 158.284 152.728  1.00 38.74      A    C  
ATOM   2018  H   VAL A 201     160.176 159.007 153.798  1.00  0.00           H  
ATOM   2019  N   TRP A 202     162.132 160.189 156.053  1.00 37.68      A    N  
ATOM   2020  CA  TRP A 202     162.651 161.029 157.140  1.00 34.04      A    C  
ATOM   2021  C   TRP A 202     161.750 161.015 158.388  1.00 42.44      A    C  
ATOM   2022  O   TRP A 202     162.264 161.297 159.470  1.00 42.78      A    O  
ATOM   2023  CB  TRP A 202     162.903 162.469 156.638  1.00 31.53      A    C  
ATOM   2024  CG  TRP A 202     161.715 163.299 156.240  1.00 41.27      A    C  
ATOM   2025  CD1 TRP A 202     161.226 163.409 154.984  1.00 42.55      A    C  
ATOM   2026  CD2 TRP A 202     160.821 164.093 157.087  1.00 49.11      A    C  
ATOM   2027  CE2 TRP A 202     159.811 164.668 156.258  1.00 46.02      A    C  
ATOM   2028  CE3 TRP A 202     160.753 164.386 158.471  1.00 45.73      A    C  
ATOM   2029  NE1 TRP A 202     160.113 164.221 154.991  1.00 43.22      A    N  
ATOM   2030  CZ2 TRP A 202     158.789 165.487 156.770  1.00 42.59      A    C  
ATOM   2031  CZ3 TRP A 202     159.731 165.202 158.999  1.00 37.50      A    C  
ATOM   2032  CH2 TRP A 202     158.752 165.756 158.150  1.00 39.03      A    C  
ATOM   2033  H   TRP A 202     161.237 160.461 155.670  1.00  0.00           H  
ATOM   2034  HE1 TRP A 202     159.577 164.432 154.157  1.00  0.00           H  
ATOM   2035  N   ILE A 203     160.457 160.665 158.253  1.00 41.21      A    N  
ATOM   2036  CA  ILE A 203     159.540 160.520 159.390  1.00 34.86      A    C  
ATOM   2037  C   ILE A 203     159.831 159.248 160.215  1.00 42.54      A    C  
ATOM   2038  O   ILE A 203     159.814 159.334 161.441  1.00 46.95      A    O  
ATOM   2039  CB  ILE A 203     158.036 160.569 158.965  1.00 37.60      A    C  
ATOM   2040  CG1 ILE A 203     157.665 161.988 158.469  1.00 43.39      A    C  
ATOM   2041  CG2 ILE A 203     157.024 160.072 160.030  1.00 40.48      A    C  
ATOM   2042  CD1 ILE A 203     156.306 162.088 157.760  1.00 45.47      A    C  
ATOM   2043  H   ILE A 203     160.074 160.480 157.335  1.00  0.00           H  
ATOM   2044  N   ALA A 204     160.108 158.109 159.549  1.00 43.22      A    N  
ATOM   2045  CA  ALA A 204     160.342 156.827 160.223  1.00 40.17      A    C  
ATOM   2046  C   ALA A 204     161.633 156.727 161.073  1.00 48.50      A    C  
ATOM   2047  O   ALA A 204     161.535 156.185 162.172  1.00 51.47      A    O  
ATOM   2048  CB  ALA A 204     160.191 155.652 159.246  1.00 36.44      A    C  
ATOM   2049  H   ALA A 204     160.133 158.102 158.539  1.00  0.00           H  
ATOM   2050  N   PRO A 205     162.780 157.315 160.646  1.00 47.59      A    N  
ATOM   2051  CA  PRO A 205     163.957 157.500 161.523  1.00 43.59      A    C  
ATOM   2052  C   PRO A 205     163.727 158.354 162.786  1.00 55.33      A    C  
ATOM   2053  O   PRO A 205     164.307 158.040 163.825  1.00 57.91      A    O  
ATOM   2054  CB  PRO A 205     165.015 158.128 160.600  1.00 37.00      A    C  
ATOM   2055  CG  PRO A 205     164.638 157.641 159.213  1.00 45.97      A    C  
ATOM   2056  CD  PRO A 205     163.117 157.640 159.259  1.00 44.54      A    C  
ATOM   2057  N   LEU A 206     162.877 159.392 162.686  1.00 44.67      A    N  
ATOM   2058  CA  LEU A 206     162.497 160.262 163.804  1.00 37.74      A    C  
ATOM   2059  C   LEU A 206     161.531 159.565 164.782  1.00 43.55      A    C  
ATOM   2060  O   LEU A 206     161.644 159.793 165.986  1.00 48.88      A    O  
ATOM   2061  CB  LEU A 206     161.898 161.587 163.267  1.00 49.38      A    C  
ATOM   2062  CG  LEU A 206     162.904 162.748 163.088  1.00 47.99      A    C  
ATOM   2063  CD1 LEU A 206     163.473 163.234 164.439  1.00 46.35      A    C  
ATOM   2064  CD2 LEU A 206     164.001 162.472 162.037  1.00 53.51      A    C  
ATOM   2065  H   LEU A 206     162.440 159.596 161.798  1.00  0.00           H  
ATOM   2066  N   GLN A 207     160.634 158.710 164.258  1.00 46.54      A    N  
ATOM   2067  CA  GLN A 207     159.749 157.842 165.038  1.00 42.55      A    C  
ATOM   2068  C   GLN A 207     160.513 156.776 165.837  1.00 46.57      A    C  
ATOM   2069  O   GLN A 207     160.180 156.560 167.001  1.00 50.76      A    O  
ATOM   2070  CB  GLN A 207     158.699 157.185 164.116  1.00 43.19      A    C  
ATOM   2071  CG  GLN A 207     157.574 158.127 163.648  1.00 55.83      A    C  
ATOM   2072  CD  GLN A 207     156.560 158.412 164.755  1.00 59.12      A    C  
ATOM   2073  NE2 GLN A 207     155.539 157.561 164.864  1.00 54.87      A    N  
ATOM   2074  OE1 GLN A 207     156.692 159.384 165.495  1.00 57.09      A    O  
ATOM   2075  H   GLN A 207     160.584 158.606 163.253  1.00  0.00           H  
ATOM   2076 HE22 GLN A 207     154.815 157.734 165.548  1.00  0.00           H  
ATOM   2077 HE21 GLN A 207     155.452 156.773 164.238  1.00  0.00           H  
ATOM   2078  N   VAL A 208     161.541 156.169 165.216  1.00 38.65      A    N  
ATOM   2079  CA  VAL A 208     162.467 155.227 165.850  1.00 36.07      A    C  
ATOM   2080  C   VAL A 208     163.240 155.875 167.015  1.00 43.14      A    C  
ATOM   2081  O   VAL A 208     163.285 155.279 168.088  1.00 54.07      A    O  
ATOM   2082  CB  VAL A 208     163.462 154.614 164.815  1.00 32.90      A    C  
ATOM   2083  CG1 VAL A 208     164.707 153.916 165.407  1.00 35.25      A    C  
ATOM   2084  CG2 VAL A 208     162.742 153.628 163.878  1.00 34.69      A    C  
ATOM   2085  H   VAL A 208     161.733 156.393 164.248  1.00  0.00           H  
ATOM   2086  N   ALA A 209     163.781 157.088 166.801  1.00 36.20      A    N  
ATOM   2087  CA  ALA A 209     164.514 157.866 167.804  1.00 42.12      A    C  
ATOM   2088  C   ALA A 209     163.673 158.255 169.035  1.00 51.02      A    C  
ATOM   2089  O   ALA A 209     164.187 158.190 170.152  1.00 51.53      A    O  
ATOM   2090  CB  ALA A 209     165.111 159.113 167.133  1.00 42.17      A    C  
ATOM   2091  H   ALA A 209     163.698 157.511 165.886  1.00  0.00           H  
ATOM   2092  N   LEU A 210     162.397 158.617 168.810  1.00 47.88      A    N  
ATOM   2093  CA  LEU A 210     161.420 158.954 169.848  1.00 35.69      A    C  
ATOM   2094  C   LEU A 210     161.028 157.731 170.699  1.00 44.48      A    C  
ATOM   2095  O   LEU A 210     161.097 157.804 171.926  1.00 48.74      A    O  
ATOM   2096  CB  LEU A 210     160.196 159.631 169.179  1.00 41.68      A    C  
ATOM   2097  CG  LEU A 210     159.032 160.033 170.119  1.00 46.43      A    C  
ATOM   2098  CD1 LEU A 210     159.480 160.990 171.244  1.00 46.68      A    C  
ATOM   2099  CD2 LEU A 210     157.843 160.601 169.316  1.00 44.40      A    C  
ATOM   2100  H   LEU A 210     162.058 158.653 167.858  1.00  0.00           H  
ATOM   2101  N   LEU A 211     160.639 156.637 170.024  1.00 44.39      A    N  
ATOM   2102  CA  LEU A 211     160.186 155.383 170.632  1.00 37.93      A    C  
ATOM   2103  C   LEU A 211     161.281 154.635 171.406  1.00 44.14      A    C  
ATOM   2104  O   LEU A 211     160.953 153.976 172.390  1.00 48.23      A    O  
ATOM   2105  CB  LEU A 211     159.604 154.474 169.530  1.00 31.75      A    C  
ATOM   2106  CG  LEU A 211     158.215 154.925 169.032  1.00 39.42      A    C  
ATOM   2107  CD1 LEU A 211     157.879 154.290 167.670  1.00 38.45      A    C  
ATOM   2108  CD2 LEU A 211     157.114 154.675 170.084  1.00 45.03      A    C  
ATOM   2109  H   LEU A 211     160.617 156.665 169.013  1.00  0.00           H  
ATOM   2110  N   MET A 212     162.547 154.751 170.969  1.00 50.76      A    N  
ATOM   2111  CA  MET A 212     163.683 154.082 171.601  1.00 51.70      A    C  
ATOM   2112  C   MET A 212     164.005 154.628 173.004  1.00 60.55      A    C  
ATOM   2113  O   MET A 212     164.391 153.839 173.863  1.00 69.89      A    O  
ATOM   2114  CB  MET A 212     164.910 154.127 170.663  1.00 54.40      A    C  
ATOM   2115  CG  MET A 212     165.992 153.094 171.001  1.00 65.92      A    C  
ATOM   2116  SD  MET A 212     165.458 151.391 170.676  1.00 70.03      A    S  
ATOM   2117  CE  MET A 212     166.640 150.517 171.719  1.00 63.97      A    C  
ATOM   2118  H   MET A 212     162.746 155.295 170.140  1.00  0.00           H  
ATOM   2119  N   GLY A 213     163.795 155.939 173.222  1.00 42.60      A    N  
ATOM   2120  CA  GLY A 213     163.981 156.590 174.521  1.00 37.15      A    C  
ATOM   2121  C   GLY A 213     162.847 156.246 175.502  1.00 52.29      A    C  
ATOM   2122  O   GLY A 213     163.097 156.165 176.704  1.00 60.03      A    O  
ATOM   2123  H   GLY A 213     163.463 156.519 172.464  1.00  0.00           H  
ATOM   2124  N   LEU A 214     161.622 156.011 174.995  1.00 53.76      A    N  
ATOM   2125  CA  LEU A 214     160.454 155.596 175.781  1.00 53.67      A    C  
ATOM   2126  C   LEU A 214     160.540 154.129 176.243  1.00 58.51      A    C  
ATOM   2127  O   LEU A 214     160.049 153.816 177.326  1.00 60.17      A    O  
ATOM   2128  CB  LEU A 214     159.167 155.820 174.954  1.00 53.83      A    C  
ATOM   2129  CG  LEU A 214     158.830 157.300 174.663  1.00 50.46      A    C  
ATOM   2130  CD1 LEU A 214     157.704 157.418 173.612  1.00 54.84      A    C  
ATOM   2131  CD2 LEU A 214     158.519 158.094 175.950  1.00 42.12      A    C  
ATOM   2132  H   LEU A 214     161.476 156.096 173.999  1.00  0.00           H  
ATOM   2133  N   ILE A 215     161.173 153.264 175.431  1.00 53.70      A    N  
ATOM   2134  CA  ILE A 215     161.416 151.854 175.752  1.00 46.24      A    C  
ATOM   2135  C   ILE A 215     162.651 151.683 176.669  1.00 51.03      A    C  
ATOM   2136  O   ILE A 215     162.654 150.763 177.488  1.00 56.36      A    O  
ATOM   2137  CB  ILE A 215     161.568 150.997 174.456  1.00 45.15      A    C  
ATOM   2138  CG1 ILE A 215     160.250 150.998 173.642  1.00 49.77      A    C  
ATOM   2139  CG2 ILE A 215     162.010 149.533 174.688  1.00 50.28      A    C  
ATOM   2140  CD1 ILE A 215     160.415 150.550 172.180  1.00 51.42      A    C  
ATOM   2141  H   ILE A 215     161.523 153.587 174.539  1.00  0.00           H  
ATOM   2142  N   TRP A 216     163.639 152.595 176.563  1.00 48.18      A    N  
ATOM   2143  CA  TRP A 216     164.826 152.664 177.427  1.00 42.05      A    C  
ATOM   2144  C   TRP A 216     164.472 152.958 178.899  1.00 51.47      A    C  
ATOM   2145  O   TRP A 216     165.124 152.418 179.791  1.00 65.67      A    O  
ATOM   2146  CB  TRP A 216     165.817 153.708 176.867  1.00 46.97      A    C  
ATOM   2147  CG  TRP A 216     167.191 153.745 177.481  1.00 53.59      A    C  
ATOM   2148  CD1 TRP A 216     168.280 153.143 176.953  1.00 63.97      A    C  
ATOM   2149  CD2 TRP A 216     167.639 154.337 178.743  1.00 55.26      A    C  
ATOM   2150  CE2 TRP A 216     169.026 154.035 178.915  1.00 55.68      A    C  
ATOM   2151  CE3 TRP A 216     167.020 155.087 179.772  1.00 58.66      A    C  
ATOM   2152  NE1 TRP A 216     169.365 153.324 177.784  1.00 58.58      A    N  
ATOM   2153  CZ2 TRP A 216     169.752 154.437 180.050  1.00 54.75      A    C  
ATOM   2154  CZ3 TRP A 216     167.736 155.492 180.917  1.00 59.80      A    C  
ATOM   2155  CH2 TRP A 216     169.098 155.166 181.060  1.00 58.86      A    C  
ATOM   2156  H   TRP A 216     163.569 153.314 175.856  1.00  0.00           H  
ATOM   2157  HE1 TRP A 216     170.277 152.942 177.583  1.00  0.00           H  
ATOM   2158  N   GLU A 217     163.432 153.784 179.118  1.00 58.95      A    N  
ATOM   2159  CA  GLU A 217     162.870 154.131 180.427  1.00 54.88      A    C  
ATOM   2160  C   GLU A 217     162.381 152.907 181.229  1.00 61.73      A    C  
ATOM   2161  O   GLU A 217     162.565 152.871 182.446  1.00 61.19      A    O  
ATOM   2162  CB  GLU A 217     161.756 155.182 180.210  1.00 55.54      A    C  
ATOM   2163  CG  GLU A 217     160.993 155.637 181.480  1.00 59.09      A    C  
ATOM   2164  CD  GLU A 217     159.865 156.659 181.247  1.00 69.64      A    C  
ATOM   2165  OE1 GLU A 217     159.568 156.991 180.076  1.00 73.59      A    O  
ATOM   2166  OE2 GLU A 217     159.293 157.092 182.272  1.00 67.25      A    O1-
ATOM   2167  H   GLU A 217     162.963 154.195 178.322  1.00  0.00           H  
ATOM   2168  N   LEU A 218     161.788 151.928 180.524  1.00 66.89      A    N  
ATOM   2169  CA  LEU A 218     161.280 150.677 181.088  1.00 58.94      A    C  
ATOM   2170  C   LEU A 218     162.400 149.636 181.260  1.00 59.85      A    C  
ATOM   2171  O   LEU A 218     162.543 149.076 182.348  1.00 68.45      A    O  
ATOM   2172  CB  LEU A 218     160.176 150.106 180.168  1.00 57.78      A    C  
ATOM   2173  CG  LEU A 218     158.954 151.022 179.944  1.00 58.38      A    C  
ATOM   2174  CD1 LEU A 218     158.009 150.406 178.893  1.00 53.33      A    C  
ATOM   2175  CD2 LEU A 218     158.218 151.369 181.255  1.00 65.75      A    C  
ATOM   2176  H   LEU A 218     161.688 152.037 179.525  1.00  0.00           H  
ATOM   2177  N   LEU A 219     163.144 149.395 180.168  1.00 62.59      A    N  
ATOM   2178  CA  LEU A 219     164.152 148.349 180.025  1.00 58.90      A    C  
ATOM   2179  C   LEU A 219     165.489 149.046 179.747  1.00 58.60      A    C  
ATOM   2180  O   LEU A 219     165.698 149.504 178.627  1.00 73.64      A    O  
ATOM   2181  CB  LEU A 219     163.751 147.426 178.842  1.00 62.73      A    C  
ATOM   2182  CG  LEU A 219     162.357 146.761 178.935  1.00 53.22      A    C  
ATOM   2183  CD1 LEU A 219     162.013 146.048 177.611  1.00 53.38      A    C  
ATOM   2184  CD2 LEU A 219     162.208 145.844 180.167  1.00 58.37      A    C  
ATOM   2185  H   LEU A 219     162.965 149.931 179.328  1.00  0.00           H  
ATOM   2186  N   GLN A 220     166.338 149.162 180.782  1.00 59.41      A    N  
ATOM   2187  CA  GLN A 220     167.529 150.023 180.823  1.00 63.38      A    C  
ATOM   2188  C   GLN A 220     168.532 149.758 179.680  1.00 69.86      A    C  
ATOM   2189  O   GLN A 220     168.489 150.467 178.676  1.00 68.99      A    O  
ATOM   2190  CB  GLN A 220     168.171 149.946 182.232  1.00 67.01      A    C  
ATOM   2191  CG  GLN A 220     167.218 150.223 183.420  1.00 67.01      A    C  
ATOM   2192  CD  GLN A 220     166.363 151.486 183.265  1.00 73.48      A    C  
ATOM   2193  NE2 GLN A 220     165.041 151.344 183.374  1.00 67.22      A    N  
ATOM   2194  OE1 GLN A 220     166.891 152.575 183.057  1.00 78.31      A    O  
ATOM   2195  H   GLN A 220     166.079 148.747 181.664  1.00  0.00           H  
ATOM   2196 HE22 GLN A 220     164.437 152.147 183.254  1.00  0.00           H  
ATOM   2197 HE21 GLN A 220     164.626 150.438 183.531  1.00  0.00           H  
ATOM   2198  N   ALA A 221     169.392 148.738 179.828  1.00 77.10      A    N  
ATOM   2199  CA  ALA A 221     170.316 148.293 178.780  1.00 69.29      A    C  
ATOM   2200  C   ALA A 221     169.707 147.212 177.866  1.00 69.90      A    C  
ATOM   2201  O   ALA A 221     170.223 146.997 176.770  1.00 68.39      A    O  
ATOM   2202  CB  ALA A 221     171.597 147.769 179.445  1.00 65.86      A    C  
ATOM   2203  H   ALA A 221     169.393 148.204 180.685  1.00  0.00           H  
ATOM   2204  N   SER A 222     168.635 146.548 178.331  1.00 70.20      A    N  
ATOM   2205  CA  SER A 222     167.992 145.416 177.661  1.00 70.07      A    C  
ATOM   2206  C   SER A 222     167.161 145.811 176.419  1.00 70.06      A    C  
ATOM   2207  O   SER A 222     166.915 144.945 175.581  1.00 77.75      A    O  
ATOM   2208  CB  SER A 222     167.175 144.642 178.716  1.00 71.38      A    C  
ATOM   2209  OG  SER A 222     166.670 143.421 178.219  1.00 71.71      A    O  
ATOM   2210  H   SER A 222     168.260 146.798 179.234  1.00  0.00           H  
ATOM   2211  HG  SER A 222     165.923 143.608 177.640  1.00  0.00           H  
ATOM   2212  N   ALA A 223     166.784 147.099 176.292  1.00 63.38      A    N  
ATOM   2213  CA  ALA A 223     166.068 147.658 175.139  1.00 65.97      A    C  
ATOM   2214  C   ALA A 223     166.803 147.494 173.796  1.00 71.92      A    C  
ATOM   2215  O   ALA A 223     166.151 147.195 172.795  1.00 71.75      A    O  
ATOM   2216  CB  ALA A 223     165.774 149.144 175.396  1.00 67.05      A    C  
ATOM   2217  H   ALA A 223     167.023 147.756 177.020  1.00  0.00           H  
ATOM   2218  N   PHE A 224     168.138 147.666 173.808  1.00 73.36      A    N  
ATOM   2219  CA  PHE A 224     169.018 147.592 172.635  1.00 69.44      A    C  
ATOM   2220  C   PHE A 224     169.087 146.213 171.949  1.00 68.68      A    C  
ATOM   2221  O   PHE A 224     169.480 146.154 170.784  1.00 74.81      A    O  
ATOM   2222  CB  PHE A 224     170.431 148.084 173.012  1.00 68.28      A    C  
ATOM   2223  CG  PHE A 224     170.509 149.545 173.421  1.00 74.97      A    C  
ATOM   2224  CD1 PHE A 224     170.268 150.562 172.474  1.00 71.01      A    C  
ATOM   2225  CD2 PHE A 224     170.746 149.902 174.765  1.00 77.79      A    C  
ATOM   2226  CE1 PHE A 224     170.282 151.894 172.865  1.00 72.10      A    C  
ATOM   2227  CE2 PHE A 224     170.773 151.240 175.133  1.00 74.02      A    C  
ATOM   2228  CZ  PHE A 224     170.539 152.232 174.188  1.00 72.73      A    C  
ATOM   2229  H   PHE A 224     168.592 147.895 174.681  1.00  0.00           H  
ATOM   2230  N   CYS A 225     168.673 145.145 172.655  1.00 67.69      A    N  
ATOM   2231  CA  CYS A 225     168.560 143.782 172.126  1.00 68.31      A    C  
ATOM   2232  C   CYS A 225     167.441 143.648 171.071  1.00 71.86      A    C  
ATOM   2233  O   CYS A 225     167.572 142.824 170.166  1.00 78.06      A    O  
ATOM   2234  CB  CYS A 225     168.330 142.756 173.251  1.00 73.56      A    C  
ATOM   2235  SG  CYS A 225     169.745 142.720 174.387  1.00 82.45      A    S  
ATOM   2236  H   CYS A 225     168.357 145.277 173.606  1.00  0.00           H  
ATOM   2237  HG  CYS A 225     169.528 143.924 174.924  1.00  0.00           H  
ATOM   2238  N   GLY A 226     166.386 144.477 171.185  1.00 72.51      A    N  
ATOM   2239  CA  GLY A 226     165.304 144.561 170.207  1.00 69.56      A    C  
ATOM   2240  C   GLY A 226     165.718 145.415 168.997  1.00 69.95      A    C  
ATOM   2241  O   GLY A 226     165.300 145.114 167.881  1.00 74.29      A    O  
ATOM   2242  H   GLY A 226     166.358 145.135 171.952  1.00  0.00           H  
ATOM   2243  N   LEU A 227     166.556 146.451 169.196  1.00 65.66      A    N  
ATOM   2244  CA  LEU A 227     167.057 147.313 168.120  1.00 66.14      A    C  
ATOM   2245  C   LEU A 227     168.035 146.584 167.183  1.00 72.20      A    C  
ATOM   2246  O   LEU A 227     167.948 146.786 165.974  1.00 81.28      A    O  
ATOM   2247  CB  LEU A 227     167.668 148.604 168.711  1.00 64.67      A    C  
ATOM   2248  CG  LEU A 227     168.122 149.667 167.679  1.00 68.90      A    C  
ATOM   2249  CD1 LEU A 227     166.966 150.141 166.771  1.00 70.66      A    C  
ATOM   2250  CD2 LEU A 227     168.829 150.849 168.374  1.00 73.10      A    C  
ATOM   2251  H   LEU A 227     166.884 146.657 170.129  1.00  0.00           H  
ATOM   2252  N   GLY A 228     168.909 145.726 167.740  1.00 64.34      A    N  
ATOM   2253  CA  GLY A 228     169.873 144.924 166.979  1.00 63.52      A    C  
ATOM   2254  C   GLY A 228     169.179 143.917 166.046  1.00 66.23      A    C  
ATOM   2255  O   GLY A 228     169.679 143.666 164.950  1.00 70.79      A    O  
ATOM   2256  H   GLY A 228     168.924 145.624 168.746  1.00  0.00           H  
ATOM   2257  N   PHE A 229     168.012 143.388 166.457  1.00 55.34      A    N  
ATOM   2258  CA  PHE A 229     167.153 142.522 165.650  1.00 56.43      A    C  
ATOM   2259  C   PHE A 229     166.470 143.268 164.486  1.00 60.19      A    C  
ATOM   2260  O   PHE A 229     166.418 142.731 163.380  1.00 67.39      A    O  
ATOM   2261  CB  PHE A 229     166.154 141.803 166.585  1.00 54.37      A    C  
ATOM   2262  CG  PHE A 229     165.150 140.878 165.917  1.00 63.97      A    C  
ATOM   2263  CD1 PHE A 229     165.554 139.596 165.485  1.00 62.59      A    C  
ATOM   2264  CD2 PHE A 229     163.856 141.335 165.592  1.00 65.68      A    C  
ATOM   2265  CE1 PHE A 229     164.661 138.780 164.803  1.00 60.86      A    C  
ATOM   2266  CE2 PHE A 229     162.978 140.501 164.913  1.00 62.81      A    C  
ATOM   2267  CZ  PHE A 229     163.376 139.229 164.524  1.00 60.60      A    C  
ATOM   2268  H   PHE A 229     167.655 143.639 167.368  1.00  0.00           H  
ATOM   2269  N   LEU A 230     165.987 144.496 164.751  1.00 46.42      A    N  
ATOM   2270  CA  LEU A 230     165.315 145.360 163.777  1.00 51.39      A    C  
ATOM   2271  C   LEU A 230     166.249 145.933 162.697  1.00 58.42      A    C  
ATOM   2272  O   LEU A 230     165.800 146.086 161.561  1.00 65.49      A    O  
ATOM   2273  CB  LEU A 230     164.582 146.501 164.517  1.00 51.04      A    C  
ATOM   2274  CG  LEU A 230     163.261 146.083 165.196  1.00 54.76      A    C  
ATOM   2275  CD1 LEU A 230     162.689 147.255 166.021  1.00 54.55      A    C  
ATOM   2276  CD2 LEU A 230     162.226 145.513 164.197  1.00 49.09      A    C  
ATOM   2277  H   LEU A 230     166.073 144.869 165.687  1.00  0.00           H  
ATOM   2278  N   ILE A 231     167.516 146.219 163.046  1.00 56.07      A    N  
ATOM   2279  CA  ILE A 231     168.545 146.682 162.108  1.00 53.08      A    C  
ATOM   2280  C   ILE A 231     168.953 145.591 161.095  1.00 60.30      A    C  
ATOM   2281  O   ILE A 231     169.129 145.907 159.920  1.00 63.11      A    O  
ATOM   2282  CB  ILE A 231     169.798 147.240 162.856  1.00 51.01      A    C  
ATOM   2283  CG1 ILE A 231     169.484 148.582 163.563  1.00 56.53      A    C  
ATOM   2284  CG2 ILE A 231     171.094 147.364 162.018  1.00 48.02      A    C  
ATOM   2285  CD1 ILE A 231     169.104 149.751 162.639  1.00 61.07      A    C  
ATOM   2286  H   ILE A 231     167.806 146.098 164.007  1.00  0.00           H  
ATOM   2287  N   VAL A 232     169.033 144.329 161.553  1.00 51.19      A    N  
ATOM   2288  CA  VAL A 232     169.262 143.155 160.706  1.00 41.87      A    C  
ATOM   2289  C   VAL A 232     168.073 142.869 159.759  1.00 53.40      A    C  
ATOM   2290  O   VAL A 232     168.307 142.475 158.617  1.00 63.17      A    O  
ATOM   2291  CB  VAL A 232     169.586 141.901 161.575  1.00 40.79      A    C  
ATOM   2292  CG1 VAL A 232     169.512 140.540 160.849  1.00 49.50      A    C  
ATOM   2293  CG2 VAL A 232     170.972 142.048 162.229  1.00 42.63      A    C  
ATOM   2294  H   VAL A 232     168.876 144.146 162.535  1.00  0.00           H  
ATOM   2295  N   LEU A 233     166.837 143.119 160.228  1.00 53.83      A    N  
ATOM   2296  CA  LEU A 233     165.605 143.013 159.439  1.00 52.77      A    C  
ATOM   2297  C   LEU A 233     165.508 144.087 158.338  1.00 54.38      A    C  
ATOM   2298  O   LEU A 233     165.049 143.773 157.241  1.00 59.32      A    O  
ATOM   2299  CB  LEU A 233     164.372 143.066 160.378  1.00 49.89      A    C  
ATOM   2300  CG  LEU A 233     163.477 141.811 160.312  1.00 52.15      A    C  
ATOM   2301  CD1 LEU A 233     162.371 141.873 161.383  1.00 58.40      A    C  
ATOM   2302  CD2 LEU A 233     162.894 141.559 158.906  1.00 56.97      A    C  
ATOM   2303  H   LEU A 233     166.726 143.431 161.184  1.00  0.00           H  
ATOM   2304  N   ALA A 234     165.962 145.315 158.643  1.00 47.12      A    N  
ATOM   2305  CA  ALA A 234     166.009 146.443 157.710  1.00 43.33      A    C  
ATOM   2306  C   ALA A 234     167.023 146.236 156.572  1.00 54.90      A    C  
ATOM   2307  O   ALA A 234     166.712 146.576 155.431  1.00 67.27      A    O  
ATOM   2308  CB  ALA A 234     166.308 147.732 158.489  1.00 45.84      A    C  
ATOM   2309  H   ALA A 234     166.302 145.498 159.577  1.00  0.00           H  
ATOM   2310  N   LEU A 235     168.188 145.645 156.894  1.00 46.95      A    N  
ATOM   2311  CA  LEU A 235     169.218 145.244 155.930  1.00 42.60      A    C  
ATOM   2312  C   LEU A 235     168.767 144.076 155.035  1.00 43.28      A    C  
ATOM   2313  O   LEU A 235     169.106 144.070 153.852  1.00 51.09      A    O  
ATOM   2314  CB  LEU A 235     170.517 144.877 156.681  1.00 39.92      A    C  
ATOM   2315  CG  LEU A 235     171.266 146.085 157.287  1.00 47.57      A    C  
ATOM   2316  CD1 LEU A 235     172.353 145.621 158.282  1.00 43.08      A    C  
ATOM   2317  CD2 LEU A 235     171.822 147.032 156.201  1.00 51.50      A    C  
ATOM   2318  H   LEU A 235     168.373 145.414 157.861  1.00  0.00           H  
ATOM   2319  N   PHE A 236     167.992 143.133 155.603  1.00 38.16      A    N  
ATOM   2320  CA  PHE A 236     167.383 142.013 154.886  1.00 38.28      A    C  
ATOM   2321  C   PHE A 236     166.345 142.464 153.843  1.00 43.41      A    C  
ATOM   2322  O   PHE A 236     166.456 142.066 152.685  1.00 59.37      A    O  
ATOM   2323  CB  PHE A 236     166.850 140.967 155.892  1.00 38.84      A    C  
ATOM   2324  CG  PHE A 236     166.026 139.829 155.312  1.00 44.78      A    C  
ATOM   2325  CD1 PHE A 236     166.653 138.822 154.548  1.00 47.43      A    C  
ATOM   2326  CD2 PHE A 236     164.618 139.831 155.422  1.00 48.06      A    C  
ATOM   2327  CE1 PHE A 236     165.891 137.821 153.959  1.00 48.14      A    C  
ATOM   2328  CE2 PHE A 236     163.876 138.815 154.835  1.00 45.17      A    C  
ATOM   2329  CZ  PHE A 236     164.509 137.813 154.109  1.00 48.41      A    C  
ATOM   2330  H   PHE A 236     167.777 143.199 156.589  1.00  0.00           H  
ATOM   2331  N   GLN A 237     165.401 143.325 154.260  1.00 37.64      A    N  
ATOM   2332  CA  GLN A 237     164.383 143.933 153.398  1.00 38.32      A    C  
ATOM   2333  C   GLN A 237     164.943 144.846 152.293  1.00 43.17      A    C  
ATOM   2334  O   GLN A 237     164.357 144.890 151.212  1.00 51.03      A    O  
ATOM   2335  CB  GLN A 237     163.353 144.688 154.258  1.00 40.16      A    C  
ATOM   2336  CG  GLN A 237     162.364 143.753 154.973  1.00 40.01      A    C  
ATOM   2337  CD  GLN A 237     161.385 144.554 155.829  1.00 44.36      A    C  
ATOM   2338  NE2 GLN A 237     160.119 144.620 155.413  1.00 35.59      A    N  
ATOM   2339  OE1 GLN A 237     161.771 145.109 156.854  1.00 58.35      A    O  
ATOM   2340  H   GLN A 237     165.379 143.604 155.233  1.00  0.00           H  
ATOM   2341 HE22 GLN A 237     159.440 145.152 155.943  1.00  0.00           H  
ATOM   2342 HE21 GLN A 237     159.818 144.143 154.575  1.00  0.00           H  
ATOM   2343  N   ALA A 238     166.071 145.526 152.566  1.00 43.92      A    N  
ATOM   2344  CA  ALA A 238     166.802 146.331 151.587  1.00 46.19      A    C  
ATOM   2345  C   ALA A 238     167.431 145.482 150.469  1.00 50.25      A    C  
ATOM   2346  O   ALA A 238     167.405 145.911 149.317  1.00 57.44      A    O  
ATOM   2347  CB  ALA A 238     167.866 147.174 152.306  1.00 44.46      A    C  
ATOM   2348  H   ALA A 238     166.481 145.462 153.488  1.00  0.00           H  
ATOM   2349  N   GLY A 239     167.936 144.284 150.820  1.00 52.77      A    N  
ATOM   2350  CA  GLY A 239     168.518 143.321 149.883  1.00 49.99      A    C  
ATOM   2351  C   GLY A 239     167.447 142.674 148.990  1.00 54.26      A    C  
ATOM   2352  O   GLY A 239     167.706 142.458 147.805  1.00 67.05      A    O  
ATOM   2353  H   GLY A 239     167.912 144.010 151.793  1.00  0.00           H  
ATOM   2354  N   LEU A 240     166.242 142.414 149.534  1.00 47.97      A    N  
ATOM   2355  CA  LEU A 240     165.077 141.935 148.780  1.00 40.84      A    C  
ATOM   2356  C   LEU A 240     164.528 142.993 147.805  1.00 51.21      A    C  
ATOM   2357  O   LEU A 240     164.017 142.617 146.752  1.00 66.54      A    O  
ATOM   2358  CB  LEU A 240     163.949 141.496 149.742  1.00 42.84      A    C  
ATOM   2359  CG  LEU A 240     164.261 140.301 150.669  1.00 54.24      A    C  
ATOM   2360  CD1 LEU A 240     163.131 140.130 151.705  1.00 45.77      A    C  
ATOM   2361  CD2 LEU A 240     164.569 138.990 149.911  1.00 48.52      A    C  
ATOM   2362  H   LEU A 240     166.095 142.593 150.518  1.00  0.00           H  
ATOM   2363  N   GLY A 241     164.658 144.286 148.155  1.00 46.59      A    N  
ATOM   2364  CA  GLY A 241     164.214 145.412 147.335  1.00 41.94      A    C  
ATOM   2365  C   GLY A 241     165.005 145.496 146.022  1.00 45.93      A    C  
ATOM   2366  O   GLY A 241     164.399 145.683 144.969  1.00 58.64      A    O  
ATOM   2367  H   GLY A 241     165.080 144.511 149.046  1.00  0.00           H  
ATOM   2368  N   ARG A 242     166.337 145.309 146.073  1.00 54.52      A    N  
ATOM   2369  CA  ARG A 242     167.205 145.333 144.889  1.00 61.04      A    C  
ATOM   2370  C   ARG A 242     167.062 144.083 144.001  1.00 62.03      A    C  
ATOM   2371  O   ARG A 242     167.192 144.196 142.782  1.00 63.36      A    O  
ATOM   2372  CB  ARG A 242     168.681 145.581 145.272  1.00 59.96      A    C  
ATOM   2373  CG  ARG A 242     168.911 146.658 146.357  1.00 60.68      A    C  
ATOM   2374  CD  ARG A 242     170.151 147.550 146.156  1.00 63.50      A    C  
ATOM   2375  NE  ARG A 242     169.914 148.617 145.160  1.00 72.47      A    N  
ATOM   2376  CZ  ARG A 242     170.276 148.688 143.865  1.00 76.32      A    C  
ATOM   2377  NH1 ARG A 242     170.993 147.735 143.250  1.00 74.57      A    N  
ATOM   2378  NH2 ARG A 242     169.900 149.764 143.163  1.00 66.63      A    N1+
ATOM   2379  H   ARG A 242     166.786 145.142 146.963  1.00  0.00           H  
ATOM   2380  HE  ARG A 242     169.380 149.396 145.519  1.00  0.00           H  
ATOM   2381 HH12 ARG A 242     171.243 147.825 142.276  1.00  0.00           H  
ATOM   2382 HH11 ARG A 242     171.294 146.921 143.765  1.00  0.00           H  
ATOM   2383 HH22 ARG A 242     170.147 149.856 142.188  1.00  0.00           H  
ATOM   2384 HH21 ARG A 242     169.367 150.500 143.606  1.00  0.00           H  
ATOM   2385  N   MET A 243     166.773 142.929 144.628  1.00 63.11      A    N  
ATOM   2386  CA  MET A 243     166.527 141.644 143.969  1.00 57.86      A    C  
ATOM   2387  C   MET A 243     165.216 141.634 143.158  1.00 58.62      A    C  
ATOM   2388  O   MET A 243     165.190 141.067 142.066  1.00 60.15      A    O  
ATOM   2389  CB  MET A 243     166.557 140.537 145.043  1.00 54.76      A    C  
ATOM   2390  CG  MET A 243     166.587 139.101 144.494  1.00 64.47      A    C  
ATOM   2391  SD  MET A 243     166.416 137.799 145.747  1.00 84.19      A    S  
ATOM   2392  CE  MET A 243     167.812 138.166 146.844  1.00 66.20      A    C  
ATOM   2393  H   MET A 243     166.693 142.927 145.636  1.00  0.00           H  
ATOM   2394  N   MET A 244     164.174 142.292 143.698  1.00 63.93      A    N  
ATOM   2395  CA  MET A 244     162.870 142.505 143.068  1.00 58.33      A    C  
ATOM   2396  C   MET A 244     162.959 143.369 141.797  1.00 64.07      A    C  
ATOM   2397  O   MET A 244     162.363 143.001 140.782  1.00 72.43      A    O  
ATOM   2398  CB  MET A 244     161.894 143.065 144.135  1.00 53.80      A    C  
ATOM   2399  CG  MET A 244     160.579 143.699 143.638  1.00 58.41      A    C  
ATOM   2400  SD  MET A 244     160.655 145.474 143.257  1.00 86.81      A    S  
ATOM   2401  CE  MET A 244     158.937 145.753 142.762  1.00 65.83      A    C  
ATOM   2402  H   MET A 244     164.288 142.712 144.611  1.00  0.00           H  
ATOM   2403  N   MET A 245     163.709 144.483 141.878  1.00 58.21      A    N  
ATOM   2404  CA  MET A 245     163.910 145.425 140.774  1.00 50.05      A    C  
ATOM   2405  C   MET A 245     164.683 144.821 139.590  1.00 55.40      A    C  
ATOM   2406  O   MET A 245     164.355 145.151 138.454  1.00 64.57      A    O  
ATOM   2407  CB  MET A 245     164.590 146.714 141.278  1.00 52.08      A    C  
ATOM   2408  CG  MET A 245     163.686 147.571 142.180  1.00 58.91      A    C  
ATOM   2409  SD  MET A 245     164.338 149.216 142.581  1.00 86.02      A    S  
ATOM   2410  CE  MET A 245     165.721 148.791 143.672  1.00 62.98      A    C  
ATOM   2411  H   MET A 245     164.157 144.718 142.753  1.00  0.00           H  
ATOM   2412  N   LYS A 246     165.649 143.924 139.864  1.00 55.27      A    N  
ATOM   2413  CA  LYS A 246     166.445 143.221 138.854  1.00 52.24      A    C  
ATOM   2414  C   LYS A 246     165.588 142.372 137.892  1.00 63.03      A    C  
ATOM   2415  O   LYS A 246     165.790 142.455 136.681  1.00 64.30      A    O  
ATOM   2416  CB  LYS A 246     167.522 142.373 139.565  1.00 55.56      A    C  
ATOM   2417  CG  LYS A 246     168.507 141.656 138.617  1.00 60.27      A    C  
ATOM   2418  CD  LYS A 246     169.534 140.775 139.346  1.00 65.48      A    C  
ATOM   2419  CE  LYS A 246     168.916 139.508 139.963  1.00 64.37      A    C  
ATOM   2420  NZ  LYS A 246     169.935 138.648 140.590  1.00 60.86      A    N1+
ATOM   2421  H   LYS A 246     165.859 143.706 140.828  1.00  0.00           H  
ATOM   2422  HZ1 LYS A 246     169.492 137.827 140.978  1.00  0.00           H  
ATOM   2423  HZ2 LYS A 246     170.614 138.367 139.897  1.00  0.00           H  
ATOM   2424  HZ3 LYS A 246     170.401 139.158 141.328  1.00  0.00           H  
ATOM   2425  N   TYR A 247     164.636 141.599 138.445  1.00 63.73      A    N  
ATOM   2426  CA  TYR A 247     163.712 140.759 137.677  1.00 51.81      A    C  
ATOM   2427  C   TYR A 247     162.677 141.568 136.877  1.00 54.24      A    C  
ATOM   2428  O   TYR A 247     162.286 141.123 135.798  1.00 70.88      A    O  
ATOM   2429  CB  TYR A 247     163.002 139.756 138.614  1.00 45.22      A    C  
ATOM   2430  CG  TYR A 247     163.899 138.837 139.432  1.00 52.01      A    C  
ATOM   2431  CD1 TYR A 247     165.072 138.277 138.877  1.00 55.24      A    C  
ATOM   2432  CD2 TYR A 247     163.545 138.520 140.761  1.00 56.45      A    C  
ATOM   2433  CE1 TYR A 247     165.890 137.431 139.650  1.00 58.68      A    C  
ATOM   2434  CE2 TYR A 247     164.357 137.665 141.530  1.00 57.77      A    C  
ATOM   2435  CZ  TYR A 247     165.534 137.125 140.976  1.00 61.10      A    C  
ATOM   2436  OH  TYR A 247     166.331 136.303 141.718  1.00 58.09      A    O  
ATOM   2437  H   TYR A 247     164.525 141.587 139.449  1.00  0.00           H  
ATOM   2438  HH  TYR A 247     166.003 136.162 142.610  1.00  0.00           H  
ATOM   2439  N   ARG A 248     162.275 142.737 137.403  1.00 55.34      A    N  
ATOM   2440  CA  ARG A 248     161.333 143.660 136.772  1.00 59.90      A    C  
ATOM   2441  C   ARG A 248     161.919 144.358 135.529  1.00 63.67      A    C  
ATOM   2442  O   ARG A 248     161.214 144.474 134.527  1.00 69.82      A    O  
ATOM   2443  CB  ARG A 248     160.848 144.663 137.838  1.00 61.87      A    C  
ATOM   2444  CG  ARG A 248     159.770 145.653 137.351  1.00 63.32      A    C  
ATOM   2445  CD  ARG A 248     159.310 146.635 138.440  1.00 71.49      A    C  
ATOM   2446  NE  ARG A 248     160.345 147.633 138.774  1.00 79.83      A    N  
ATOM   2447  CZ  ARG A 248     160.240 148.630 139.671  1.00 80.19      A    C  
ATOM   2448  NH1 ARG A 248     159.127 148.816 140.397  1.00 74.98      A    N  
ATOM   2449  NH2 ARG A 248     161.273 149.463 139.842  1.00 76.56      A    N1+
ATOM   2450  H   ARG A 248     162.651 143.030 138.295  1.00  0.00           H  
ATOM   2451  HE  ARG A 248     161.212 147.548 138.260  1.00  0.00           H  
ATOM   2452 HH12 ARG A 248     159.076 149.581 141.061  1.00  0.00           H  
ATOM   2453 HH11 ARG A 248     158.338 148.197 140.288  1.00  0.00           H  
ATOM   2454 HH22 ARG A 248     161.199 150.222 140.509  1.00  0.00           H  
ATOM   2455 HH21 ARG A 248     162.125 149.349 139.311  1.00  0.00           H  
ATOM   2456  N   ASP A 249     163.194 144.781 135.611  1.00 66.37      A    N  
ATOM   2457  CA  ASP A 249     163.938 145.424 134.519  1.00 64.37      A    C  
ATOM   2458  C   ASP A 249     164.203 144.469 133.340  1.00 68.79      A    C  
ATOM   2459  O   ASP A 249     164.126 144.903 132.191  1.00 71.96      A    O  
ATOM   2460  CB  ASP A 249     165.267 146.075 134.985  1.00 65.89      A    C  
ATOM   2461  CG  ASP A 249     165.171 147.121 136.114  1.00 76.34      A    C  
ATOM   2462  OD1 ASP A 249     164.076 147.694 136.324  1.00 76.35      A    O  
ATOM   2463  OD2 ASP A 249     166.245 147.424 136.679  1.00 77.15      A    O1-
ATOM   2464  H   ASP A 249     163.696 144.677 136.483  1.00  0.00           H  
ATOM   2465  N   GLN A 250     164.461 143.185 133.645  1.00 64.51      A    N  
ATOM   2466  CA  GLN A 250     164.608 142.103 132.666  1.00 64.63      A    C  
ATOM   2467  C   GLN A 250     163.304 141.741 131.929  1.00 62.42      A    C  
ATOM   2468  O   GLN A 250     163.374 141.234 130.810  1.00 63.07      A    O  
ATOM   2469  CB  GLN A 250     165.186 140.859 133.373  1.00 56.92      A    C  
ATOM   2470  CG  GLN A 250     166.678 141.005 133.739  1.00 63.13      A    C  
ATOM   2471  CD  GLN A 250     167.272 139.797 134.474  1.00 67.75      A    C  
ATOM   2472  NE2 GLN A 250     166.467 139.059 135.242  1.00 71.52      A    N  
ATOM   2473  OE1 GLN A 250     168.466 139.534 134.359  1.00 69.34      A    O  
ATOM   2474  H   GLN A 250     164.522 142.916 134.617  1.00  0.00           H  
ATOM   2475 HE22 GLN A 250     166.840 138.260 135.733  1.00  0.00           H  
ATOM   2476 HE21 GLN A 250     165.490 139.294 135.330  1.00  0.00           H  
ATOM   2477  N   ARG A 251     162.149 141.986 132.569  1.00 61.89      A    N  
ATOM   2478  CA  ARG A 251     160.823 141.622 132.073  1.00 61.33      A    C  
ATOM   2479  C   ARG A 251     160.213 142.671 131.120  1.00 66.94      A    C  
ATOM   2480  O   ARG A 251     159.387 142.301 130.285  1.00 74.97      A    O  
ATOM   2481  CB  ARG A 251     159.925 141.370 133.300  1.00 56.03      A    C  
ATOM   2482  CG  ARG A 251     158.560 140.726 132.990  1.00 60.15      A    C  
ATOM   2483  CD  ARG A 251     157.637 140.600 134.211  1.00 61.55      A    C  
ATOM   2484  NE  ARG A 251     157.279 141.918 134.769  1.00 68.28      A    N  
ATOM   2485  CZ  ARG A 251     156.329 142.181 135.683  1.00 68.98      A    C  
ATOM   2486  NH1 ARG A 251     155.588 141.212 136.231  1.00 63.94      A    N  
ATOM   2487  NH2 ARG A 251     156.105 143.449 136.049  1.00 67.78      A    N1+
ATOM   2488  H   ARG A 251     162.177 142.412 133.486  1.00  0.00           H  
ATOM   2489  HE  ARG A 251     157.799 142.698 134.394  1.00  0.00           H  
ATOM   2490 HH12 ARG A 251     154.847 141.454 136.884  1.00  0.00           H  
ATOM   2491 HH11 ARG A 251     155.700 140.246 135.949  1.00  0.00           H  
ATOM   2492 HH22 ARG A 251     155.351 143.659 136.694  1.00  0.00           H  
ATOM   2493 HH21 ARG A 251     156.629 144.208 135.641  1.00  0.00           H  
ATOM   2494  N   ALA A 252     160.619 143.945 131.265  1.00 66.20      A    N  
ATOM   2495  CA  ALA A 252     160.047 145.111 130.583  1.00 65.10      A    C  
ATOM   2496  C   ALA A 252     160.085 145.079 129.042  1.00 65.27      A    C  
ATOM   2497  O   ALA A 252     159.164 145.606 128.418  1.00 63.28      A    O  
ATOM   2498  CB  ALA A 252     160.744 146.374 131.112  1.00 61.01      A    C  
ATOM   2499  H   ALA A 252     161.318 144.151 131.966  1.00  0.00           H  
ATOM   2500  N   GLY A 253     161.126 144.456 128.460  1.00 64.42      A    N  
ATOM   2501  CA  GLY A 253     161.321 144.378 127.010  1.00 63.86      A    C  
ATOM   2502  C   GLY A 253     160.347 143.393 126.340  1.00 63.62      A    C  
ATOM   2503  O   GLY A 253     159.914 143.650 125.218  1.00 70.19      A    O  
ATOM   2504  H   GLY A 253     161.839 144.042 129.043  1.00  0.00           H  
ATOM   2505  N   LYS A 254     159.982 142.297 127.031  1.00 57.99      A    N  
ATOM   2506  CA  LYS A 254     159.020 141.293 126.559  1.00 62.87      A    C  
ATOM   2507  C   LYS A 254     157.567 141.790 126.559  1.00 62.70      A    C  
ATOM   2508  O   LYS A 254     156.797 141.361 125.700  1.00 61.98      A    O  
ATOM   2509  CB  LYS A 254     159.158 140.012 127.402  1.00 65.12      A    C  
ATOM   2510  CG  LYS A 254     160.380 139.171 126.998  1.00 67.37      A    C  
ATOM   2511  CD  LYS A 254     160.659 138.009 127.967  1.00 70.66      A    C  
ATOM   2512  CE  LYS A 254     161.374 138.431 129.263  1.00 69.65      A    C  
ATOM   2513  NZ  LYS A 254     162.794 138.752 129.030  1.00 65.76      A    N1+
ATOM   2514  H   LYS A 254     160.346 142.158 127.962  1.00  0.00           H  
ATOM   2515  HZ1 LYS A 254     162.862 139.493 128.347  1.00  0.00           H  
ATOM   2516  HZ2 LYS A 254     163.219 139.064 129.892  1.00  0.00           H  
ATOM   2517  HZ3 LYS A 254     163.279 137.935 128.687  1.00  0.00           H  
ATOM   2518  N   ILE A 255     157.229 142.694 127.494  1.00 56.70      A    N  
ATOM   2519  CA  ILE A 255     155.913 143.328 127.587  1.00 51.57      A    C  
ATOM   2520  C   ILE A 255     155.667 144.292 126.408  1.00 59.82      A    C  
ATOM   2521  O   ILE A 255     154.605 144.215 125.793  1.00 65.59      A    O  
ATOM   2522  CB  ILE A 255     155.722 144.065 128.947  1.00 49.86      A    C  
ATOM   2523  CG1 ILE A 255     155.708 143.045 130.111  1.00 56.09      A    C  
ATOM   2524  CG2 ILE A 255     154.470 144.971 129.020  1.00 53.31      A    C  
ATOM   2525  CD1 ILE A 255     155.849 143.674 131.504  1.00 58.47      A    C  
ATOM   2526  H   ILE A 255     157.916 142.988 128.174  1.00  0.00           H  
ATOM   2527  N   SER A 256     156.668 145.128 126.075  1.00 64.33      A    N  
ATOM   2528  CA  SER A 256     156.634 146.043 124.929  1.00 65.33      A    C  
ATOM   2529  C   SER A 256     156.590 145.319 123.567  1.00 67.19      A    C  
ATOM   2530  O   SER A 256     155.911 145.802 122.661  1.00 71.07      A    O  
ATOM   2531  CB  SER A 256     157.837 147.004 125.002  1.00 62.79      A    C  
ATOM   2532  OG  SER A 256     157.634 147.973 126.010  1.00 69.36      A    O  
ATOM   2533  H   SER A 256     157.514 145.139 126.628  1.00  0.00           H  
ATOM   2534  HG  SER A 256     156.886 148.525 125.764  1.00  0.00           H  
ATOM   2535  N   GLU A 257     157.275 144.163 123.468  1.00 65.62      A    N  
ATOM   2536  CA  GLU A 257     157.276 143.272 122.305  1.00 61.55      A    C  
ATOM   2537  C   GLU A 257     155.915 142.585 122.078  1.00 60.54      A    C  
ATOM   2538  O   GLU A 257     155.499 142.433 120.929  1.00 64.16      A    O  
ATOM   2539  CB  GLU A 257     158.419 142.246 122.473  1.00 66.07      A    C  
ATOM   2540  CG  GLU A 257     158.595 141.248 121.301  1.00 69.31      A    C  
ATOM   2541  CD  GLU A 257     159.684 140.179 121.499  1.00 77.70      A    C  
ATOM   2542  OE1 GLU A 257     160.297 140.121 122.590  1.00 80.09      A    O  
ATOM   2543  OE2 GLU A 257     159.884 139.411 120.533  1.00 75.16      A    O1-
ATOM   2544  H   GLU A 257     157.821 143.848 124.258  1.00  0.00           H  
ATOM   2545  N   ARG A 258     155.244 142.196 123.175  1.00 57.23      A    N  
ATOM   2546  CA  ARG A 258     153.927 141.564 123.159  1.00 49.05      A    C  
ATOM   2547  C   ARG A 258     152.810 142.526 122.717  1.00 49.17      A    C  
ATOM   2548  O   ARG A 258     151.956 142.110 121.936  1.00 60.09      A    O  
ATOM   2549  CB  ARG A 258     153.660 140.912 124.535  1.00 56.11      A    C  
ATOM   2550  CG  ARG A 258     152.263 140.272 124.686  1.00 61.32      A    C  
ATOM   2551  CD  ARG A 258     152.050 139.501 125.999  1.00 61.17      A    C  
ATOM   2552  NE  ARG A 258     152.038 140.371 127.190  1.00 57.21      A    N  
ATOM   2553  CZ  ARG A 258     151.036 141.148 127.645  1.00 60.75      A    C  
ATOM   2554  NH1 ARG A 258     149.848 141.235 127.027  1.00 58.92      A    N  
ATOM   2555  NH2 ARG A 258     151.234 141.858 128.762  1.00 59.97      A    N1+
ATOM   2556  H   ARG A 258     155.662 142.332 124.086  1.00  0.00           H  
ATOM   2557  HE  ARG A 258     152.897 140.358 127.728  1.00  0.00           H  
ATOM   2558 HH12 ARG A 258     149.121 141.837 127.390  1.00  0.00           H  
ATOM   2559 HH11 ARG A 258     149.667 140.682 126.202  1.00  0.00           H  
ATOM   2560 HH22 ARG A 258     150.506 142.453 129.130  1.00  0.00           H  
ATOM   2561 HH21 ARG A 258     152.106 141.771 129.267  1.00  0.00           H  
ATOM   2562  N   LEU A 259     152.838 143.777 123.211  1.00 50.59      A    N  
ATOM   2563  CA  LEU A 259     151.812 144.791 122.942  1.00 50.66      A    C  
ATOM   2564  C   LEU A 259     151.739 145.238 121.473  1.00 54.37      A    C  
ATOM   2565  O   LEU A 259     150.627 145.442 120.986  1.00 60.59      A    O  
ATOM   2566  CB  LEU A 259     152.004 146.010 123.873  1.00 56.25      A    C  
ATOM   2567  CG  LEU A 259     151.634 145.753 125.351  1.00 58.96      A    C  
ATOM   2568  CD1 LEU A 259     152.006 146.968 126.228  1.00 54.61      A    C  
ATOM   2569  CD2 LEU A 259     150.162 145.329 125.532  1.00 59.71      A    C  
ATOM   2570  H   LEU A 259     153.575 144.043 123.850  1.00  0.00           H  
ATOM   2571  N   VAL A 260     152.892 145.356 120.788  1.00 59.36      A    N  
ATOM   2572  CA  VAL A 260     152.941 145.706 119.365  1.00 61.11      A    C  
ATOM   2573  C   VAL A 260     152.440 144.568 118.447  1.00 54.58      A    C  
ATOM   2574  O   VAL A 260     151.708 144.860 117.503  1.00 62.00      A    O  
ATOM   2575  CB  VAL A 260     154.344 146.218 118.919  1.00 60.17      A    C  
ATOM   2576  CG1 VAL A 260     155.487 145.207 119.111  1.00 61.72      A    C  
ATOM   2577  CG2 VAL A 260     154.362 146.747 117.471  1.00 63.42      A    C  
ATOM   2578  H   VAL A 260     153.776 145.172 121.242  1.00  0.00           H  
ATOM   2579  N   ILE A 261     152.767 143.303 118.769  1.00 54.82      A    N  
ATOM   2580  CA  ILE A 261     152.308 142.120 118.027  1.00 53.58      A    C  
ATOM   2581  C   ILE A 261     150.797 141.849 118.218  1.00 57.40      A    C  
ATOM   2582  O   ILE A 261     150.134 141.460 117.255  1.00 65.88      A    O  
ATOM   2583  CB  ILE A 261     153.145 140.852 118.389  1.00 56.51      A    C  
ATOM   2584  CG1 ILE A 261     154.615 141.028 117.935  1.00 64.49      A    C  
ATOM   2585  CG2 ILE A 261     152.592 139.520 117.827  1.00 57.65      A    C  
ATOM   2586  CD1 ILE A 261     155.584 139.990 118.523  1.00 63.42      A    C  
ATOM   2587  H   ILE A 261     153.364 143.127 119.566  1.00  0.00           H  
ATOM   2588  N   THR A 262     150.274 142.109 119.432  1.00 63.59      A    N  
ATOM   2589  CA  THR A 262     148.847 142.028 119.765  1.00 56.70      A    C  
ATOM   2590  C   THR A 262     148.010 143.109 119.045  1.00 55.34      A    C  
ATOM   2591  O   THR A 262     146.901 142.809 118.604  1.00 63.59      A    O  
ATOM   2592  CB  THR A 262     148.607 142.156 121.298  1.00 57.30      A    C  
ATOM   2593  CG2 THR A 262     147.134 142.136 121.756  1.00 59.98      A    C  
ATOM   2594  OG1 THR A 262     149.262 141.093 121.961  1.00 56.99      A    O  
ATOM   2595  H   THR A 262     150.888 142.423 120.172  1.00  0.00           H  
ATOM   2596  HG1 THR A 262     150.211 141.206 121.849  1.00  0.00           H  
ATOM   2597  N   SER A 263     148.569 144.326 118.904  1.00 60.69      A    N  
ATOM   2598  CA  SER A 263     147.953 145.447 118.190  1.00 65.35      A    C  
ATOM   2599  C   SER A 263     147.866 145.207 116.668  1.00 69.04      A    C  
ATOM   2600  O   SER A 263     146.830 145.514 116.077  1.00 70.46      A    O  
ATOM   2601  CB  SER A 263     148.718 146.743 118.538  1.00 65.83      A    C  
ATOM   2602  OG  SER A 263     148.131 147.889 117.952  1.00 70.28      A    O  
ATOM   2603  H   SER A 263     149.484 144.500 119.296  1.00  0.00           H  
ATOM   2604  HG  SER A 263     148.234 147.837 116.998  1.00  0.00           H  
ATOM   2605  N   GLU A 264     148.937 144.642 116.078  1.00 76.60      A    N  
ATOM   2606  CA  GLU A 264     149.051 144.309 114.655  1.00 71.66      A    C  
ATOM   2607  C   GLU A 264     148.001 143.296 114.164  1.00 75.06      A    C  
ATOM   2608  O   GLU A 264     147.345 143.570 113.160  1.00 81.54      A    O  
ATOM   2609  CB  GLU A 264     150.481 143.813 114.347  1.00 73.15      A    C  
ATOM   2610  CG  GLU A 264     151.522 144.951 114.224  1.00 78.85      A    C  
ATOM   2611  CD  GLU A 264     152.990 144.495 114.120  1.00 86.73      A    C  
ATOM   2612  OE1 GLU A 264     153.292 143.328 114.454  1.00 88.81      A    O  
ATOM   2613  OE2 GLU A 264     153.816 145.338 113.705  1.00 87.26      A    O1-
ATOM   2614  H   GLU A 264     149.752 144.432 116.639  1.00  0.00           H  
ATOM   2615  N   MET A 265     147.853 142.161 114.873  1.00 71.66      A    N  
ATOM   2616  CA  MET A 265     146.932 141.080 114.496  1.00 69.10      A    C  
ATOM   2617  C   MET A 265     145.441 141.461 114.609  1.00 72.79      A    C  
ATOM   2618  O   MET A 265     144.642 140.949 113.826  1.00 80.27      A    O  
ATOM   2619  CB  MET A 265     147.270 139.795 115.289  1.00 74.22      A    C  
ATOM   2620  CG  MET A 265     146.921 139.823 116.790  1.00 79.90      A    C  
ATOM   2621  SD  MET A 265     147.165 138.268 117.685  1.00 97.97      A    S  
ATOM   2622  CE  MET A 265     148.971 138.215 117.779  1.00 80.39      A    C  
ATOM   2623  H   MET A 265     148.426 142.003 115.691  1.00  0.00           H  
ATOM   2624  N   ILE A 266     145.099 142.344 115.566  1.00 74.86      A    N  
ATOM   2625  CA  ILE A 266     143.730 142.798 115.823  1.00 76.51      A    C  
ATOM   2626  C   ILE A 266     143.270 143.893 114.836  1.00 77.26      A    C  
ATOM   2627  O   ILE A 266     142.096 143.889 114.464  1.00 76.23      A    O  
ATOM   2628  CB  ILE A 266     143.552 143.261 117.305  1.00 74.51      A    C  
ATOM   2629  CG1 ILE A 266     143.599 142.032 118.249  1.00 78.68      A    C  
ATOM   2630  CG2 ILE A 266     142.277 144.088 117.592  1.00 74.73      A    C  
ATOM   2631  CD1 ILE A 266     143.779 142.363 119.738  1.00 77.82      A    C  
ATOM   2632  H   ILE A 266     145.815 142.724 116.169  1.00  0.00           H  
ATOM   2633  N   GLU A 267     144.193 144.773 114.398  1.00 83.25      A    N  
ATOM   2634  CA  GLU A 267     143.941 145.835 113.413  1.00 82.56      A    C  
ATOM   2635  C   GLU A 267     143.491 145.321 112.027  1.00 83.60      A    C  
ATOM   2636  O   GLU A 267     142.711 145.999 111.357  1.00 88.79      A    O  
ATOM   2637  CB  GLU A 267     145.168 146.780 113.336  1.00 83.21      A    C  
ATOM   2638  CG  GLU A 267     145.111 147.836 112.200  1.00 88.88      A    C  
ATOM   2639  CD  GLU A 267     146.231 148.888 112.170  1.00 91.72      A    C  
ATOM   2640  OE1 GLU A 267     147.084 148.905 113.086  1.00 91.05      A    O  
ATOM   2641  OE2 GLU A 267     146.211 149.676 111.197  1.00 88.67      A    O1-
ATOM   2642  H   GLU A 267     145.140 144.715 114.750  1.00  0.00           H  
ATOM   2643  N   ASN A 268     143.981 144.133 111.643  1.00 65.15      A    N  
ATOM   2644  CA  ASN A 268     143.680 143.452 110.382  1.00 73.29      A    C  
ATOM   2645  C   ASN A 268     143.294 141.990 110.659  1.00 71.09      A    C  
ATOM   2646  O   ASN A 268     143.819 141.074 110.025  1.00 69.44      A    O  
ATOM   2647  CB  ASN A 268     144.832 143.652 109.357  1.00 73.79      A    C  
ATOM   2648  CG  ASN A 268     146.248 143.456 109.911  1.00 74.21      A    C  
ATOM   2649  ND2 ASN A 268     146.534 142.269 110.447  1.00 76.70      A    N  
ATOM   2650  OD1 ASN A 268     147.070 144.368 109.856  1.00 76.59      A    O  
ATOM   2651  H   ASN A 268     144.616 143.649 112.263  1.00  0.00           H  
ATOM   2652 HD22 ASN A 268     147.452 142.098 110.833  1.00  0.00           H  
ATOM   2653 HD21 ASN A 268     145.837 141.537 110.472  1.00  0.00           H  
ATOM   2654  N   ILE A 269     142.354 141.807 111.600  1.00 64.89      A    N  
ATOM   2655  CA  ILE A 269     141.761 140.521 111.972  1.00 64.28      A    C  
ATOM   2656  C   ILE A 269     141.007 139.813 110.817  1.00 65.45      A    C  
ATOM   2657  O   ILE A 269     140.924 138.586 110.822  1.00 66.26      A    O  
ATOM   2658  CB  ILE A 269     140.834 140.689 113.216  1.00 68.29      A    C  
ATOM   2659  CG1 ILE A 269     140.222 139.376 113.758  1.00 69.29      A    C  
ATOM   2660  CG2 ILE A 269     139.716 141.733 113.012  1.00 68.51      A    C  
ATOM   2661  CD1 ILE A 269     141.244 138.278 114.078  1.00 65.90      A    C  
ATOM   2662  H   ILE A 269     141.996 142.611 112.097  1.00  0.00           H  
ATOM   2663  N   GLN A 270     140.533 140.573 109.814  1.00 68.22      A    N  
ATOM   2664  CA  GLN A 270     139.916 140.038 108.598  1.00 66.60      A    C  
ATOM   2665  C   GLN A 270     140.914 139.277 107.700  1.00 65.70      A    C  
ATOM   2666  O   GLN A 270     140.525 138.267 107.114  1.00 62.94      A    O  
ATOM   2667  CB  GLN A 270     139.195 141.183 107.856  1.00 61.84      A    C  
ATOM   2668  CG  GLN A 270     138.338 140.717 106.658  1.00 68.51      A    C  
ATOM   2669  CD  GLN A 270     137.461 141.826 106.067  1.00 74.26      A    C  
ATOM   2670  NE2 GLN A 270     137.115 141.700 104.785  1.00 69.22      A    N  
ATOM   2671  OE1 GLN A 270     137.070 142.765 106.756  1.00 76.74      A    O  
ATOM   2672  H   GLN A 270     140.637 141.577 109.861  1.00  0.00           H  
ATOM   2673 HE22 GLN A 270     136.518 142.390 104.352  1.00  0.00           H  
ATOM   2674 HE21 GLN A 270     137.431 140.911 104.239  1.00  0.00           H  
ATOM   2675  N   SER A 271     142.178 139.739 107.646  1.00 65.40      A    N  
ATOM   2676  CA  SER A 271     143.273 139.064 106.942  1.00 63.71      A    C  
ATOM   2677  C   SER A 271     143.738 137.788 107.668  1.00 68.72      A    C  
ATOM   2678  O   SER A 271     144.029 136.799 106.997  1.00 64.65      A    O  
ATOM   2679  CB  SER A 271     144.452 140.036 106.723  1.00 63.89      A    C  
ATOM   2680  OG  SER A 271     144.126 140.989 105.731  1.00 71.92      A    O  
ATOM   2681  H   SER A 271     142.429 140.571 108.160  1.00  0.00           H  
ATOM   2682  HG  SER A 271     144.893 141.543 105.564  1.00  0.00           H  
ATOM   2683  N   VAL A 272     143.755 137.815 109.015  1.00 63.44      A    N  
ATOM   2684  CA  VAL A 272     144.070 136.666 109.875  1.00 52.27      A    C  
ATOM   2685  C   VAL A 272     143.038 135.525 109.730  1.00 58.46      A    C  
ATOM   2686  O   VAL A 272     143.444 134.366 109.666  1.00 61.33      A    O  
ATOM   2687  CB  VAL A 272     144.186 137.090 111.373  1.00 49.95      A    C  
ATOM   2688  CG1 VAL A 272     144.264 135.933 112.396  1.00 60.05      A    C  
ATOM   2689  CG2 VAL A 272     145.378 138.039 111.592  1.00 55.61      A    C  
ATOM   2690  H   VAL A 272     143.497 138.667 109.494  1.00  0.00           H  
ATOM   2691  N   LYS A 273     141.743 135.876 109.629  1.00 62.21      A    N  
ATOM   2692  CA  LYS A 273     140.641 134.943 109.378  1.00 52.65      A    C  
ATOM   2693  C   LYS A 273     140.647 134.334 107.968  1.00 59.28      A    C  
ATOM   2694  O   LYS A 273     140.325 133.154 107.833  1.00 68.05      A    O  
ATOM   2695  CB  LYS A 273     139.298 135.649 109.629  1.00 54.96      A    C  
ATOM   2696  CG  LYS A 273     138.968 135.840 111.113  1.00 54.39      A    C  
ATOM   2697  CD  LYS A 273     137.635 136.568 111.283  1.00 59.60      A    C  
ATOM   2698  CE  LYS A 273     137.228 136.722 112.751  1.00 58.28      A    C  
ATOM   2699  NZ  LYS A 273     135.928 137.395 112.853  1.00 65.05      A    N1+
ATOM   2700  H   LYS A 273     141.488 136.851 109.712  1.00  0.00           H  
ATOM   2701  HZ1 LYS A 273     135.229 136.822 112.396  1.00  0.00           H  
ATOM   2702  HZ2 LYS A 273     135.679 137.492 113.831  1.00  0.00           H  
ATOM   2703  HZ3 LYS A 273     135.971 138.305 112.420  1.00  0.00           H  
ATOM   2704  N   ALA A 274     141.005 135.142 106.953  1.00 53.90      A    N  
ATOM   2705  CA  ALA A 274     141.072 134.729 105.550  1.00 49.09      A    C  
ATOM   2706  C   ALA A 274     142.179 133.698 105.270  1.00 59.05      A    C  
ATOM   2707  O   ALA A 274     141.954 132.788 104.474  1.00 54.06      A    O  
ATOM   2708  CB  ALA A 274     141.244 135.971 104.662  1.00 54.09      A    C  
ATOM   2709  H   ALA A 274     141.237 136.107 107.145  1.00  0.00           H  
ATOM   2710  N   TYR A 275     143.329 133.841 105.953  1.00 60.24      A    N  
ATOM   2711  CA  TYR A 275     144.440 132.888 105.911  1.00 52.03      A    C  
ATOM   2712  C   TYR A 275     144.276 131.707 106.892  1.00 63.09      A    C  
ATOM   2713  O   TYR A 275     145.001 130.724 106.743  1.00 63.92      A    O  
ATOM   2714  CB  TYR A 275     145.763 133.627 106.207  1.00 56.72      A    C  
ATOM   2715  CG  TYR A 275     146.286 134.584 105.146  1.00 57.25      A    C  
ATOM   2716  CD1 TYR A 275     146.471 134.141 103.819  1.00 56.67      A    C  
ATOM   2717  CD2 TYR A 275     146.671 135.895 105.498  1.00 58.19      A    C  
ATOM   2718  CE1 TYR A 275     147.032 135.000 102.855  1.00 60.72      A    C  
ATOM   2719  CE2 TYR A 275     147.224 136.758 104.532  1.00 59.73      A    C  
ATOM   2720  CZ  TYR A 275     147.412 136.308 103.211  1.00 64.65      A    C  
ATOM   2721  OH  TYR A 275     147.976 137.133 102.280  1.00 68.53      A    O  
ATOM   2722  H   TYR A 275     143.443 134.632 106.573  1.00  0.00           H  
ATOM   2723  HH  TYR A 275     147.998 136.741 101.403  1.00  0.00           H  
ATOM   2724  N   CYS A 276     143.357 131.818 107.872  1.00 75.24      A    N  
ATOM   2725  CA  CYS A 276     143.110 130.862 108.963  1.00 63.33      A    C  
ATOM   2726  C   CYS A 276     144.341 130.733 109.890  1.00 61.55      A    C  
ATOM   2727  O   CYS A 276     144.844 129.630 110.109  1.00 64.28      A    O  
ATOM   2728  CB  CYS A 276     142.605 129.481 108.473  1.00 66.42      A    C  
ATOM   2729  SG  CYS A 276     141.001 129.641 107.641  1.00 81.18      A    S  
ATOM   2730  H   CYS A 276     142.795 132.657 107.908  1.00  0.00           H  
ATOM   2731  HG  CYS A 276     141.450 130.370 106.615  1.00  0.00           H  
ATOM   2732  N   TRP A 277     144.822 131.886 110.385  1.00 60.61      A    N  
ATOM   2733  CA  TRP A 277     146.039 132.030 111.186  1.00 56.90      A    C  
ATOM   2734  C   TRP A 277     145.782 132.243 112.691  1.00 63.13      A    C  
ATOM   2735  O   TRP A 277     146.734 132.585 113.390  1.00 75.66      A    O  
ATOM   2736  CB  TRP A 277     146.908 133.170 110.593  1.00 58.18      A    C  
ATOM   2737  CG  TRP A 277     147.671 132.902 109.326  1.00 63.42      A    C  
ATOM   2738  CD1 TRP A 277     147.713 131.741 108.631  1.00 63.90      A    C  
ATOM   2739  CD2 TRP A 277     148.578 133.810 108.628  1.00 64.84      A    C  
ATOM   2740  CE2 TRP A 277     149.161 133.114 107.524  1.00 62.46      A    C  
ATOM   2741  CE3 TRP A 277     148.984 135.150 108.827  1.00 60.56      A    C  
ATOM   2742  NE1 TRP A 277     148.598 131.857 107.579  1.00 62.25      A    N  
ATOM   2743  CZ2 TRP A 277     150.104 133.713 106.671  1.00 61.89      A    C  
ATOM   2744  CZ3 TRP A 277     149.934 135.760 107.984  1.00 62.23      A    C  
ATOM   2745  CH2 TRP A 277     150.498 135.041 106.913  1.00 65.78      A    C  
ATOM   2746  H   TRP A 277     144.342 132.748 110.157  1.00  0.00           H  
ATOM   2747  HE1 TRP A 277     148.785 131.097 106.940  1.00  0.00           H  
ATOM   2748  N   GLU A 278     144.551 132.018 113.194  1.00 64.89      A    N  
ATOM   2749  CA  GLU A 278     144.193 132.186 114.613  1.00 66.25      A    C  
ATOM   2750  C   GLU A 278     145.088 131.380 115.577  1.00 67.85      A    C  
ATOM   2751  O   GLU A 278     145.585 131.954 116.544  1.00 71.33      A    O  
ATOM   2752  CB  GLU A 278     142.703 131.858 114.875  1.00 66.25      A    C  
ATOM   2753  CG  GLU A 278     141.674 132.657 114.035  1.00 65.51      A    C  
ATOM   2754  CD  GLU A 278     141.183 132.001 112.729  1.00 78.47      A    C  
ATOM   2755  OE1 GLU A 278     141.784 130.999 112.280  1.00 80.86      A    O  
ATOM   2756  OE2 GLU A 278     140.191 132.530 112.181  1.00 81.55      A    O1-
ATOM   2757  H   GLU A 278     143.802 131.714 112.583  1.00  0.00           H  
ATOM   2758  N   GLU A 279     145.322 130.094 115.259  1.00 69.15      A    N  
ATOM   2759  CA  GLU A 279     146.181 129.179 116.017  1.00 67.20      A    C  
ATOM   2760  C   GLU A 279     147.674 129.570 116.013  1.00 73.94      A    C  
ATOM   2761  O   GLU A 279     148.330 129.436 117.046  1.00 74.24      A    O  
ATOM   2762  CB  GLU A 279     145.929 127.738 115.518  1.00 67.43      A    C  
ATOM   2763  CG  GLU A 279     146.822 126.642 116.152  1.00 72.25      A    C  
ATOM   2764  CD  GLU A 279     146.512 125.199 115.716  1.00 78.88      A    C  
ATOM   2765  OE1 GLU A 279     145.612 124.992 114.870  1.00 81.08      A    O  
ATOM   2766  OE2 GLU A 279     147.206 124.302 116.244  1.00 79.10      A    O1-
ATOM   2767  H   GLU A 279     144.883 129.705 114.437  1.00  0.00           H  
ATOM   2768  N   ALA A 280     148.177 130.066 114.867  1.00 71.91      A    N  
ATOM   2769  CA  ALA A 280     149.553 130.546 114.712  1.00 64.97      A    C  
ATOM   2770  C   ALA A 280     149.847 131.824 115.517  1.00 69.40      A    C  
ATOM   2771  O   ALA A 280     150.934 131.937 116.084  1.00 74.54      A    O  
ATOM   2772  CB  ALA A 280     149.861 130.769 113.225  1.00 65.62      A    C  
ATOM   2773  H   ALA A 280     147.578 130.149 114.058  1.00  0.00           H  
ATOM   2774  N   MET A 281     148.864 132.739 115.576  1.00 66.62      A    N  
ATOM   2775  CA  MET A 281     148.914 133.976 116.358  1.00 63.88      A    C  
ATOM   2776  C   MET A 281     148.879 133.723 117.876  1.00 69.53      A    C  
ATOM   2777  O   MET A 281     149.607 134.399 118.603  1.00 76.76      A    O  
ATOM   2778  CB  MET A 281     147.770 134.912 115.916  1.00 61.96      A    C  
ATOM   2779  CG  MET A 281     147.923 135.471 114.489  1.00 68.96      A    C  
ATOM   2780  SD  MET A 281     149.283 136.650 114.259  1.00 87.19      A    S  
ATOM   2781  CE  MET A 281     149.900 136.103 112.645  1.00 72.87      A    C  
ATOM   2782  H   MET A 281     148.003 132.569 115.072  1.00  0.00           H  
ATOM   2783  N   GLU A 282     148.082 132.732 118.318  1.00 69.70      A    N  
ATOM   2784  CA  GLU A 282     148.009 132.267 119.707  1.00 65.67      A    C  
ATOM   2785  C   GLU A 282     149.331 131.669 120.223  1.00 65.93      A    C  
ATOM   2786  O   GLU A 282     149.685 131.932 121.372  1.00 78.81      A    O  
ATOM   2787  CB  GLU A 282     146.848 131.262 119.867  1.00 69.08      A    C  
ATOM   2788  CG  GLU A 282     145.453 131.924 119.797  1.00 73.41      A    C  
ATOM   2789  CD  GLU A 282     144.259 130.961 119.679  1.00 77.93      A    C  
ATOM   2790  OE1 GLU A 282     144.425 129.747 119.934  1.00 75.65      A    O  
ATOM   2791  OE2 GLU A 282     143.165 131.466 119.342  1.00 83.73      A    O1-
ATOM   2792  H   GLU A 282     147.498 132.236 117.658  1.00  0.00           H  
ATOM   2793  N   LYS A 283     150.042 130.914 119.364  1.00 53.78      A    N  
ATOM   2794  CA  LYS A 283     151.329 130.284 119.675  1.00 51.75      A    C  
ATOM   2795  C   LYS A 283     152.445 131.305 119.975  1.00 62.39      A    C  
ATOM   2796  O   LYS A 283     153.154 131.126 120.965  1.00 70.00      A    O  
ATOM   2797  CB  LYS A 283     151.718 129.305 118.542  1.00 59.09      A    C  
ATOM   2798  CG  LYS A 283     153.031 128.531 118.785  1.00 61.50      A    C  
ATOM   2799  CD  LYS A 283     153.396 127.579 117.635  1.00 67.28      A    C  
ATOM   2800  CE  LYS A 283     154.725 126.846 117.888  1.00 69.91      A    C  
ATOM   2801  NZ  LYS A 283     155.115 125.993 116.750  1.00 66.73      A    N1+
ATOM   2802  H   LYS A 283     149.671 130.736 118.441  1.00  0.00           H  
ATOM   2803  HZ1 LYS A 283     155.242 126.561 115.924  1.00  0.00           H  
ATOM   2804  HZ2 LYS A 283     155.988 125.527 116.957  1.00  0.00           H  
ATOM   2805  HZ3 LYS A 283     154.399 125.302 116.577  1.00  0.00           H  
ATOM   2806  N   MET A 284     152.566 132.356 119.141  1.00 62.52      A    N  
ATOM   2807  CA  MET A 284     153.565 133.422 119.298  1.00 56.54      A    C  
ATOM   2808  C   MET A 284     153.416 134.210 120.610  1.00 59.02      A    C  
ATOM   2809  O   MET A 284     154.420 134.458 121.278  1.00 65.04      A    O  
ATOM   2810  CB  MET A 284     153.522 134.393 118.099  1.00 58.96      A    C  
ATOM   2811  CG  MET A 284     153.977 133.775 116.768  1.00 64.36      A    C  
ATOM   2812  SD  MET A 284     154.258 134.982 115.441  1.00 79.21      A    S  
ATOM   2813  CE  MET A 284     152.567 135.547 115.128  1.00 63.24      A    C  
ATOM   2814  H   MET A 284     151.938 132.439 118.354  1.00  0.00           H  
ATOM   2815  N   ILE A 285     152.168 134.563 120.959  1.00 51.30      A    N  
ATOM   2816  CA  ILE A 285     151.831 135.297 122.180  1.00 53.70      A    C  
ATOM   2817  C   ILE A 285     151.995 134.442 123.456  1.00 60.96      A    C  
ATOM   2818  O   ILE A 285     152.391 134.990 124.484  1.00 69.96      A    O  
ATOM   2819  CB  ILE A 285     150.389 135.885 122.097  1.00 57.39      A    C  
ATOM   2820  CG1 ILE A 285     150.256 136.909 120.943  1.00 59.53      A    C  
ATOM   2821  CG2 ILE A 285     149.843 136.487 123.410  1.00 60.82      A    C  
ATOM   2822  CD1 ILE A 285     151.184 138.132 121.028  1.00 62.48      A    C  
ATOM   2823  H   ILE A 285     151.394 134.317 120.358  1.00  0.00           H  
ATOM   2824  N   GLU A 286     151.743 133.122 123.359  1.00 61.59      A    N  
ATOM   2825  CA  GLU A 286     151.930 132.153 124.442  1.00 54.79      A    C  
ATOM   2826  C   GLU A 286     153.397 132.013 124.895  1.00 66.88      A    C  
ATOM   2827  O   GLU A 286     153.642 131.950 126.099  1.00 74.73      A    O  
ATOM   2828  CB  GLU A 286     151.294 130.801 124.045  1.00 55.67      A    C  
ATOM   2829  CG  GLU A 286     151.479 129.658 125.075  1.00 74.34      A    C  
ATOM   2830  CD  GLU A 286     150.793 128.328 124.723  1.00 77.57      A    C  
ATOM   2831  OE1 GLU A 286     150.291 128.180 123.586  1.00 70.81      A    O  
ATOM   2832  OE2 GLU A 286     150.794 127.456 125.621  1.00 76.04      A    O1-
ATOM   2833  H   GLU A 286     151.413 132.743 122.481  1.00  0.00           H  
ATOM   2834  N   ASN A 287     154.337 131.994 123.932  1.00 56.01      A    N  
ATOM   2835  CA  ASN A 287     155.781 131.907 124.192  1.00 56.36      A    C  
ATOM   2836  C   ASN A 287     156.343 133.184 124.849  1.00 57.96      A    C  
ATOM   2837  O   ASN A 287     157.228 133.075 125.700  1.00 62.75      A    O  
ATOM   2838  CB  ASN A 287     156.548 131.586 122.884  1.00 54.70      A    C  
ATOM   2839  CG  ASN A 287     156.163 130.262 122.207  1.00 64.29      A    C  
ATOM   2840  ND2 ASN A 287     155.991 129.186 122.979  1.00 63.46      A    N  
ATOM   2841  OD1 ASN A 287     156.040 130.206 120.985  1.00 67.80      A    O  
ATOM   2842  H   ASN A 287     154.056 132.038 122.962  1.00  0.00           H  
ATOM   2843 HD22 ASN A 287     155.737 128.303 122.562  1.00  0.00           H  
ATOM   2844 HD21 ASN A 287     156.101 129.246 123.981  1.00  0.00           H  
ATOM   2845  N   LEU A 288     155.798 134.355 124.474  1.00 61.19      A    N  
ATOM   2846  CA  LEU A 288     156.127 135.660 125.055  1.00 57.64      A    C  
ATOM   2847  C   LEU A 288     155.607 135.798 126.498  1.00 56.13      A    C  
ATOM   2848  O   LEU A 288     156.356 136.274 127.353  1.00 65.27      A    O  
ATOM   2849  CB  LEU A 288     155.587 136.790 124.143  1.00 59.65      A    C  
ATOM   2850  CG  LEU A 288     156.639 137.401 123.188  1.00 57.28      A    C  
ATOM   2851  CD1 LEU A 288     157.267 136.371 122.221  1.00 61.45      A    C  
ATOM   2852  CD2 LEU A 288     156.050 138.617 122.445  1.00 59.18      A    C  
ATOM   2853  H   LEU A 288     155.080 134.358 123.762  1.00  0.00           H  
ATOM   2854  N   ARG A 289     154.366 135.338 126.749  1.00 50.43      A    N  
ATOM   2855  CA  ARG A 289     153.756 135.275 128.080  1.00 49.28      A    C  
ATOM   2856  C   ARG A 289     154.499 134.322 129.029  1.00 56.63      A    C  
ATOM   2857  O   ARG A 289     154.681 134.688 130.185  1.00 64.71      A    O  
ATOM   2858  CB  ARG A 289     152.268 134.860 127.979  1.00 52.69      A    C  
ATOM   2859  CG  ARG A 289     151.307 135.980 127.530  1.00 54.28      A    C  
ATOM   2860  CD  ARG A 289     151.056 137.084 128.581  1.00 53.03      A    C  
ATOM   2861  NE  ARG A 289     150.265 136.627 129.744  1.00 56.94      A    N  
ATOM   2862  CZ  ARG A 289     150.207 137.201 130.964  1.00 61.20      A    C  
ATOM   2863  NH1 ARG A 289     150.957 138.261 131.293  1.00 64.60      A    N  
ATOM   2864  NH2 ARG A 289     149.371 136.706 131.887  1.00 56.54      A    N1+
ATOM   2865  H   ARG A 289     153.811 134.971 125.987  1.00  0.00           H  
ATOM   2866  HE  ARG A 289     149.669 135.831 129.572  1.00  0.00           H  
ATOM   2867 HH12 ARG A 289     150.884 138.687 132.212  1.00  0.00           H  
ATOM   2868 HH11 ARG A 289     151.639 138.632 130.642  1.00  0.00           H  
ATOM   2869 HH22 ARG A 289     149.329 137.134 132.805  1.00  0.00           H  
ATOM   2870 HH21 ARG A 289     148.763 135.929 131.678  1.00  0.00           H  
ATOM   2871  N   GLN A 290     154.926 133.144 128.542  1.00 55.61      A    N  
ATOM   2872  CA  GLN A 290     155.622 132.130 129.340  1.00 65.32      A    C  
ATOM   2873  C   GLN A 290     156.956 132.620 129.933  1.00 67.44      A    C  
ATOM   2874  O   GLN A 290     157.223 132.352 131.104  1.00 73.28      A    O  
ATOM   2875  CB  GLN A 290     155.787 130.842 128.503  1.00 61.46      A    C  
ATOM   2876  CG  GLN A 290     156.528 129.693 129.225  1.00 61.39      A    C  
ATOM   2877  CD  GLN A 290     156.559 128.394 128.415  1.00 71.00      A    C  
ATOM   2878  NE2 GLN A 290     156.670 127.258 129.105  1.00 67.24      A    N  
ATOM   2879  OE1 GLN A 290     156.514 128.410 127.187  1.00 75.41      A    O  
ATOM   2880  H   GLN A 290     154.728 132.898 127.581  1.00  0.00           H  
ATOM   2881 HE22 GLN A 290     156.702 126.376 128.614  1.00  0.00           H  
ATOM   2882 HE21 GLN A 290     156.705 127.266 130.114  1.00  0.00           H  
ATOM   2883  N   THR A 291     157.752 133.334 129.120  1.00 55.05      A    N  
ATOM   2884  CA  THR A 291     159.077 133.825 129.502  1.00 55.23      A    C  
ATOM   2885  C   THR A 291     159.026 135.003 130.501  1.00 55.56      A    C  
ATOM   2886  O   THR A 291     159.862 135.057 131.404  1.00 58.72      A    O  
ATOM   2887  CB  THR A 291     159.908 134.256 128.263  1.00 53.16      A    C  
ATOM   2888  CG2 THR A 291     161.384 134.574 128.566  1.00 56.34      A    C  
ATOM   2889  OG1 THR A 291     159.906 133.219 127.300  1.00 62.82      A    O  
ATOM   2890  H   THR A 291     157.452 133.530 128.175  1.00  0.00           H  
ATOM   2891  HG1 THR A 291     159.026 133.143 126.919  1.00  0.00           H  
ATOM   2892  N   GLU A 292     158.029 135.895 130.349  1.00 54.44      A    N  
ATOM   2893  CA  GLU A 292     157.816 137.049 131.228  1.00 55.96      A    C  
ATOM   2894  C   GLU A 292     157.139 136.646 132.560  1.00 57.42      A    C  
ATOM   2895  O   GLU A 292     157.388 137.305 133.569  1.00 61.40      A    O  
ATOM   2896  CB  GLU A 292     157.076 138.156 130.427  1.00 52.87      A    C  
ATOM   2897  CG  GLU A 292     155.533 138.211 130.558  1.00 60.17      A    C  
ATOM   2898  CD  GLU A 292     154.823 139.230 129.648  1.00 69.22      A    C  
ATOM   2899  OE1 GLU A 292     155.440 139.737 128.684  1.00 74.69      A    O  
ATOM   2900  OE2 GLU A 292     153.633 139.490 129.929  1.00 66.93      A    O1-
ATOM   2901  H   GLU A 292     157.367 135.784 129.593  1.00  0.00           H  
ATOM   2902  N   LEU A 293     156.332 135.566 132.558  1.00 49.61      A    N  
ATOM   2903  CA  LEU A 293     155.660 135.023 133.745  1.00 48.36      A    C  
ATOM   2904  C   LEU A 293     156.596 134.263 134.704  1.00 56.07      A    C  
ATOM   2905  O   LEU A 293     156.247 134.139 135.878  1.00 69.88      A    O  
ATOM   2906  CB  LEU A 293     154.462 134.141 133.330  1.00 45.99      A    C  
ATOM   2907  CG  LEU A 293     153.187 134.939 132.973  1.00 51.26      A    C  
ATOM   2908  CD1 LEU A 293     152.158 134.045 132.249  1.00 52.99      A    C  
ATOM   2909  CD2 LEU A 293     152.579 135.653 134.203  1.00 43.67      A    C  
ATOM   2910  H   LEU A 293     156.148 135.086 131.687  1.00  0.00           H  
ATOM   2911  N   LYS A 294     157.768 133.802 134.230  1.00 49.38      A    N  
ATOM   2912  CA  LYS A 294     158.823 133.252 135.089  1.00 48.28      A    C  
ATOM   2913  C   LYS A 294     159.460 134.330 135.983  1.00 54.80      A    C  
ATOM   2914  O   LYS A 294     159.674 134.074 137.166  1.00 63.03      A    O  
ATOM   2915  CB  LYS A 294     159.884 132.526 134.239  1.00 40.61      A    C  
ATOM   2916  CG  LYS A 294     159.390 131.178 133.688  1.00 53.78      A    C  
ATOM   2917  CD  LYS A 294     160.448 130.459 132.838  1.00 58.43      A    C  
ATOM   2918  CE  LYS A 294     159.951 129.102 132.312  1.00 61.85      A    C  
ATOM   2919  NZ  LYS A 294     160.992 128.397 131.543  1.00 65.53      A    N1+
ATOM   2920  H   LYS A 294     157.992 133.912 133.250  1.00  0.00           H  
ATOM   2921  HZ1 LYS A 294     161.795 128.232 132.132  1.00  0.00           H  
ATOM   2922  HZ2 LYS A 294     160.631 127.511 131.217  1.00  0.00           H  
ATOM   2923  HZ3 LYS A 294     161.267 128.958 130.749  1.00  0.00           H  
ATOM   2924  N   LEU A 295     159.692 135.527 135.415  1.00 47.21      A    N  
ATOM   2925  CA  LEU A 295     160.179 136.712 136.126  1.00 33.74      A    C  
ATOM   2926  C   LEU A 295     159.127 137.313 137.079  1.00 36.09      A    C  
ATOM   2927  O   LEU A 295     159.517 137.906 138.085  1.00 52.57      A    O  
ATOM   2928  CB  LEU A 295     160.647 137.764 135.097  1.00 36.05      A    C  
ATOM   2929  CG  LEU A 295     161.877 137.333 134.267  1.00 39.46      A    C  
ATOM   2930  CD1 LEU A 295     162.102 138.282 133.079  1.00 45.40      A    C  
ATOM   2931  CD2 LEU A 295     163.151 137.187 135.123  1.00 38.76      A    C  
ATOM   2932  H   LEU A 295     159.475 135.657 134.437  1.00  0.00           H  
ATOM   2933  N   THR A 296     157.831 137.126 136.766  1.00 37.22      A    N  
ATOM   2934  CA  THR A 296     156.699 137.552 137.594  1.00 40.52      A    C  
ATOM   2935  C   THR A 296     156.589 136.739 138.900  1.00 47.56      A    C  
ATOM   2936  O   THR A 296     156.406 137.344 139.955  1.00 62.94      A    O  
ATOM   2937  CB  THR A 296     155.348 137.435 136.836  1.00 41.94      A    C  
ATOM   2938  CG2 THR A 296     154.103 137.910 137.610  1.00 42.14      A    C  
ATOM   2939  OG1 THR A 296     155.417 138.182 135.636  1.00 59.62      A    O  
ATOM   2940  H   THR A 296     157.601 136.626 135.920  1.00  0.00           H  
ATOM   2941  HG1 THR A 296     156.067 137.779 135.051  1.00  0.00           H  
ATOM   2942  N   ARG A 297     156.747 135.404 138.812  1.00 30.96      A    N  
ATOM   2943  CA  ARG A 297     156.776 134.500 139.967  1.00 35.61      A    C  
ATOM   2944  C   ARG A 297     158.011 134.716 140.856  1.00 43.88      A    C  
ATOM   2945  O   ARG A 297     157.856 134.731 142.075  1.00 53.36      A    O  
ATOM   2946  CB  ARG A 297     156.707 133.029 139.514  1.00 36.00      A    C  
ATOM   2947  CG  ARG A 297     155.341 132.610 138.952  1.00 41.24      A    C  
ATOM   2948  CD  ARG A 297     155.307 131.114 138.599  1.00 44.08      A    C  
ATOM   2949  NE  ARG A 297     153.962 130.664 138.195  1.00 45.08      A    N  
ATOM   2950  CZ  ARG A 297     153.392 130.757 136.978  1.00 50.49      A    C  
ATOM   2951  NH1 ARG A 297     154.012 131.327 135.934  1.00 54.90      A    N  
ATOM   2952  NH2 ARG A 297     152.161 130.266 136.797  1.00 43.07      A    N1+
ATOM   2953  H   ARG A 297     156.892 134.977 137.907  1.00  0.00           H  
ATOM   2954  HE  ARG A 297     153.406 130.264 138.938  1.00  0.00           H  
ATOM   2955 HH12 ARG A 297     153.559 131.389 135.035  1.00  0.00           H  
ATOM   2956 HH11 ARG A 297     154.932 131.729 136.054  1.00  0.00           H  
ATOM   2957 HH22 ARG A 297     151.711 130.336 135.897  1.00  0.00           H  
ATOM   2958 HH21 ARG A 297     151.662 129.824 137.559  1.00  0.00           H  
ATOM   2959  N   LYS A 298     159.193 134.904 140.243  1.00 37.59      A    N  
ATOM   2960  CA  LYS A 298     160.457 135.167 140.940  1.00 33.08      A    C  
ATOM   2961  C   LYS A 298     160.449 136.473 141.751  1.00 37.35      A    C  
ATOM   2962  O   LYS A 298     160.959 136.480 142.871  1.00 52.62      A    O  
ATOM   2963  CB  LYS A 298     161.619 135.144 139.929  1.00 37.79      A    C  
ATOM   2964  CG  LYS A 298     161.979 133.721 139.463  1.00 38.19      A    C  
ATOM   2965  CD  LYS A 298     162.932 133.680 138.257  1.00 47.29      A    C  
ATOM   2966  CE  LYS A 298     164.282 134.371 138.509  1.00 50.19      A    C  
ATOM   2967  NZ  LYS A 298     165.202 134.207 137.370  1.00 55.25      A    N1+
ATOM   2968  H   LYS A 298     159.239 134.870 139.234  1.00  0.00           H  
ATOM   2969  HZ1 LYS A 298     164.789 134.608 136.540  1.00  0.00           H  
ATOM   2970  HZ2 LYS A 298     166.075 134.673 137.571  1.00  0.00           H  
ATOM   2971  HZ3 LYS A 298     165.376 133.224 137.217  1.00  0.00           H  
ATOM   2972  N   ALA A 299     159.829 137.530 141.198  1.00 35.45      A    N  
ATOM   2973  CA  ALA A 299     159.601 138.800 141.884  1.00 32.30      A    C  
ATOM   2974  C   ALA A 299     158.547 138.700 143.001  1.00 42.20      A    C  
ATOM   2975  O   ALA A 299     158.706 139.362 144.023  1.00 53.23      A    O  
ATOM   2976  CB  ALA A 299     159.205 139.867 140.853  1.00 28.60      A    C  
ATOM   2977  H   ALA A 299     159.445 137.451 140.266  1.00  0.00           H  
ATOM   2978  N   ALA A 300     157.505 137.873 142.805  1.00 35.46      A    N  
ATOM   2979  CA  ALA A 300     156.414 137.676 143.762  1.00 28.18      A    C  
ATOM   2980  C   ALA A 300     156.815 136.886 145.021  1.00 39.59      A    C  
ATOM   2981  O   ALA A 300     156.273 137.173 146.088  1.00 46.61      A    O  
ATOM   2982  CB  ALA A 300     155.228 137.018 143.047  1.00 36.46      A    C  
ATOM   2983  H   ALA A 300     157.435 137.356 141.938  1.00  0.00           H  
ATOM   2984  N   TYR A 301     157.774 135.949 144.893  1.00 39.78      A    N  
ATOM   2985  CA  TYR A 301     158.357 135.207 146.018  1.00 33.20      A    C  
ATOM   2986  C   TYR A 301     159.203 136.115 146.927  1.00 42.34      A    C  
ATOM   2987  O   TYR A 301     159.129 135.985 148.148  1.00 50.57      A    O  
ATOM   2988  CB  TYR A 301     159.239 134.044 145.512  1.00 39.13      A    C  
ATOM   2989  CG  TYR A 301     158.615 133.002 144.594  1.00 43.92      A    C  
ATOM   2990  CD1 TYR A 301     157.227 132.730 144.597  1.00 44.69      A    C  
ATOM   2991  CD2 TYR A 301     159.459 132.281 143.724  1.00 48.82      A    C  
ATOM   2992  CE1 TYR A 301     156.695 131.753 143.732  1.00 45.34      A    C  
ATOM   2993  CE2 TYR A 301     158.929 131.304 142.862  1.00 46.16      A    C  
ATOM   2994  CZ  TYR A 301     157.547 131.040 142.866  1.00 46.58      A    C  
ATOM   2995  OH  TYR A 301     157.039 130.095 142.026  1.00 55.41      A    O  
ATOM   2996  H   TYR A 301     158.151 135.745 143.977  1.00  0.00           H  
ATOM   2997  HH  TYR A 301     157.722 129.640 141.527  1.00  0.00           H  
ATOM   2998  N   VAL A 302     159.972 137.027 146.308  1.00 41.96      A    N  
ATOM   2999  CA  VAL A 302     160.817 138.016 146.976  1.00 33.35      A    C  
ATOM   3000  C   VAL A 302     159.993 139.077 147.738  1.00 39.78      A    C  
ATOM   3001  O   VAL A 302     160.359 139.424 148.862  1.00 57.25      A    O  
ATOM   3002  CB  VAL A 302     161.761 138.694 145.939  1.00 34.86      A    C  
ATOM   3003  CG1 VAL A 302     162.472 139.973 146.413  1.00 44.70      A    C  
ATOM   3004  CG2 VAL A 302     162.820 137.695 145.444  1.00 34.02      A    C  
ATOM   3005  H   VAL A 302     159.971 137.062 145.298  1.00  0.00           H  
ATOM   3006  N   ARG A 303     158.879 139.529 147.133  1.00 39.95      A    N  
ATOM   3007  CA  ARG A 303     157.925 140.459 147.743  1.00 44.73      A    C  
ATOM   3008  C   ARG A 303     157.065 139.823 148.854  1.00 44.45      A    C  
ATOM   3009  O   ARG A 303     156.577 140.574 149.698  1.00 53.58      A    O  
ATOM   3010  CB  ARG A 303     157.029 141.090 146.660  1.00 40.51      A    C  
ATOM   3011  CG  ARG A 303     157.772 142.004 145.665  1.00 49.14      A    C  
ATOM   3012  CD  ARG A 303     156.864 142.708 144.634  1.00 50.79      A    C  
ATOM   3013  NE  ARG A 303     156.054 141.770 143.831  1.00 62.83      A    N  
ATOM   3014  CZ  ARG A 303     154.793 141.938 143.379  1.00 61.24      A    C  
ATOM   3015  NH1 ARG A 303     154.086 143.056 143.601  1.00 49.76      A    N  
ATOM   3016  NH2 ARG A 303     154.220 140.950 142.680  1.00 48.96      A    N1+
ATOM   3017  H   ARG A 303     158.651 139.200 146.205  1.00  0.00           H  
ATOM   3018  HE  ARG A 303     156.520 140.902 143.606  1.00  0.00           H  
ATOM   3019 HH12 ARG A 303     153.135 143.133 143.264  1.00  0.00           H  
ATOM   3020 HH11 ARG A 303     154.492 143.819 144.122  1.00  0.00           H  
ATOM   3021 HH22 ARG A 303     153.269 141.048 142.349  1.00  0.00           H  
ATOM   3022 HH21 ARG A 303     154.724 140.099 142.476  1.00  0.00           H  
ATOM   3023  N   TYR A 304     156.915 138.482 148.879  1.00 39.68      A    N  
ATOM   3024  CA  TYR A 304     156.291 137.761 149.995  1.00 33.54      A    C  
ATOM   3025  C   TYR A 304     157.106 137.889 151.298  1.00 41.65      A    C  
ATOM   3026  O   TYR A 304     156.519 138.237 152.322  1.00 51.90      A    O  
ATOM   3027  CB  TYR A 304     155.955 136.291 149.625  1.00 22.20      A    C  
ATOM   3028  CG  TYR A 304     155.732 135.383 150.829  1.00 27.16      A    C  
ATOM   3029  CD1 TYR A 304     154.576 135.532 151.624  1.00 40.61      A    C  
ATOM   3030  CD2 TYR A 304     156.746 134.487 151.233  1.00 37.61      A    C  
ATOM   3031  CE1 TYR A 304     154.470 134.841 152.847  1.00 33.54      A    C  
ATOM   3032  CE2 TYR A 304     156.632 133.787 152.448  1.00 41.59      A    C  
ATOM   3033  CZ  TYR A 304     155.505 133.984 153.266  1.00 39.69      A    C  
ATOM   3034  OH  TYR A 304     155.428 133.356 154.473  1.00 48.20      A    O  
ATOM   3035  H   TYR A 304     157.318 137.917 148.144  1.00  0.00           H  
ATOM   3036  HH  TYR A 304     154.621 133.547 154.963  1.00  0.00           H  
ATOM   3037  N   PHE A 305     158.426 137.630 151.239  1.00 34.65      A    N  
ATOM   3038  CA  PHE A 305     159.333 137.771 152.387  1.00 27.29      A    C  
ATOM   3039  C   PHE A 305     159.530 139.223 152.862  1.00 36.32      A    C  
ATOM   3040  O   PHE A 305     159.851 139.427 154.032  1.00 52.63      A    O  
ATOM   3041  CB  PHE A 305     160.681 137.070 152.115  1.00 31.76      A    C  
ATOM   3042  CG  PHE A 305     160.622 135.553 152.187  1.00 37.60      A    C  
ATOM   3043  CD1 PHE A 305     160.514 134.910 153.439  1.00 41.09      A    C  
ATOM   3044  CD2 PHE A 305     160.537 134.777 151.012  1.00 37.40      A    C  
ATOM   3045  CE1 PHE A 305     160.369 133.531 153.505  1.00 40.10      A    C  
ATOM   3046  CE2 PHE A 305     160.393 133.398 151.097  1.00 42.09      A    C  
ATOM   3047  CZ  PHE A 305     160.312 132.778 152.338  1.00 40.73      A    C  
ATOM   3048  H   PHE A 305     158.844 137.339 150.367  1.00  0.00           H  
ATOM   3049  N   ASN A 306     159.294 140.199 151.969  1.00 37.17      A    N  
ATOM   3050  CA  ASN A 306     159.274 141.627 152.285  1.00 36.44      A    C  
ATOM   3051  C   ASN A 306     157.979 142.048 153.018  1.00 43.13      A    C  
ATOM   3052  O   ASN A 306     158.046 142.916 153.888  1.00 43.03      A    O  
ATOM   3053  CB  ASN A 306     159.465 142.431 150.978  1.00 41.48      A    C  
ATOM   3054  CG  ASN A 306     159.988 143.851 151.211  1.00 53.42      A    C  
ATOM   3055  ND2 ASN A 306     161.311 144.020 151.237  1.00 52.23      A    N  
ATOM   3056  OD1 ASN A 306     159.205 144.785 151.357  1.00 57.12      A    O  
ATOM   3057  H   ASN A 306     159.052 139.949 151.020  1.00  0.00           H  
ATOM   3058 HD22 ASN A 306     161.701 144.942 151.368  1.00  0.00           H  
ATOM   3059 HD21 ASN A 306     161.934 143.237 151.106  1.00  0.00           H  
ATOM   3060  N   SER A 307     156.839 141.426 152.665  1.00 47.58      A    N  
ATOM   3061  CA  SER A 307     155.518 141.702 153.238  1.00 38.50      A    C  
ATOM   3062  C   SER A 307     155.310 141.018 154.602  1.00 49.97      A    C  
ATOM   3063  O   SER A 307     154.903 141.684 155.555  1.00 60.13      A    O  
ATOM   3064  CB  SER A 307     154.433 141.311 152.210  1.00 45.15      A    C  
ATOM   3065  OG  SER A 307     153.130 141.603 152.678  1.00 62.51      A    O  
ATOM   3066  H   SER A 307     156.865 140.731 151.932  1.00  0.00           H  
ATOM   3067  HG  SER A 307     152.499 141.369 151.993  1.00  0.00           H  
ATOM   3068  N   SER A 308     155.619 139.713 154.679  1.00 42.47      A    N  
ATOM   3069  CA  SER A 308     155.493 138.884 155.882  1.00 35.22      A    C  
ATOM   3070  C   SER A 308     156.492 139.218 157.014  1.00 47.93      A    C  
ATOM   3071  O   SER A 308     156.313 138.710 158.120  1.00 56.79      A    O  
ATOM   3072  CB  SER A 308     155.513 137.396 155.474  1.00 39.85      A    C  
ATOM   3073  OG  SER A 308     156.766 137.003 154.957  1.00 51.72      A    O  
ATOM   3074  H   SER A 308     155.955 139.239 153.850  1.00  0.00           H  
ATOM   3075  HG  SER A 308     156.824 137.310 154.046  1.00  0.00           H  
ATOM   3076  N   ALA A 309     157.485 140.085 156.740  1.00 47.44      A    N  
ATOM   3077  CA  ALA A 309     158.480 140.597 157.688  1.00 41.93      A    C  
ATOM   3078  C   ALA A 309     157.901 141.318 158.918  1.00 49.85      A    C  
ATOM   3079  O   ALA A 309     158.484 141.201 159.996  1.00 50.17      A    O  
ATOM   3080  CB  ALA A 309     159.437 141.532 156.934  1.00 40.21      A    C  
ATOM   3081  H   ALA A 309     157.555 140.452 155.802  1.00  0.00           H  
ATOM   3082  N   PHE A 310     156.764 142.016 158.746  1.00 45.36      A    N  
ATOM   3083  CA  PHE A 310     156.027 142.666 159.832  1.00 39.33      A    C  
ATOM   3084  C   PHE A 310     155.428 141.656 160.828  1.00 43.41      A    C  
ATOM   3085  O   PHE A 310     155.617 141.814 162.033  1.00 46.15      A    O  
ATOM   3086  CB  PHE A 310     154.979 143.643 159.245  1.00 39.71      A    C  
ATOM   3087  CG  PHE A 310     154.053 144.315 160.251  1.00 41.84      A    C  
ATOM   3088  CD1 PHE A 310     154.496 145.440 160.982  1.00 45.27      A    C  
ATOM   3089  CD2 PHE A 310     152.815 143.727 160.590  1.00 49.89      A    C  
ATOM   3090  CE1 PHE A 310     153.694 145.985 161.975  1.00 41.75      A    C  
ATOM   3091  CE2 PHE A 310     152.028 144.286 161.588  1.00 47.45      A    C  
ATOM   3092  CZ  PHE A 310     152.464 145.414 162.273  1.00 41.58      A    C  
ATOM   3093  H   PHE A 310     156.348 142.065 157.827  1.00  0.00           H  
ATOM   3094  N   PHE A 311     154.741 140.631 160.298  1.00 51.37      A    N  
ATOM   3095  CA  PHE A 311     154.040 139.606 161.075  1.00 44.63      A    C  
ATOM   3096  C   PHE A 311     154.987 138.640 161.812  1.00 48.40      A    C  
ATOM   3097  O   PHE A 311     154.654 138.220 162.916  1.00 57.20      A    O  
ATOM   3098  CB  PHE A 311     153.060 138.845 160.159  1.00 41.92      A    C  
ATOM   3099  CG  PHE A 311     151.981 139.717 159.535  1.00 45.52      A    C  
ATOM   3100  CD1 PHE A 311     150.846 140.088 160.286  1.00 52.07      A    C  
ATOM   3101  CD2 PHE A 311     152.183 140.309 158.269  1.00 50.74      A    C  
ATOM   3102  CE1 PHE A 311     149.918 140.975 159.754  1.00 53.34      A    C  
ATOM   3103  CE2 PHE A 311     151.240 141.187 157.751  1.00 50.84      A    C  
ATOM   3104  CZ  PHE A 311     150.109 141.515 158.489  1.00 48.25      A    C  
ATOM   3105  H   PHE A 311     154.653 140.560 159.295  1.00  0.00           H  
ATOM   3106  N   PHE A 312     156.152 138.334 161.215  1.00 48.03      A    N  
ATOM   3107  CA  PHE A 312     157.186 137.453 161.776  1.00 45.39      A    C  
ATOM   3108  C   PHE A 312     158.172 138.121 162.757  1.00 52.95      A    C  
ATOM   3109  O   PHE A 312     159.122 137.458 163.172  1.00 64.18      A    O  
ATOM   3110  CB  PHE A 312     157.896 136.690 160.630  1.00 45.29      A    C  
ATOM   3111  CG  PHE A 312     157.203 135.391 160.261  1.00 47.40      A    C  
ATOM   3112  CD1 PHE A 312     156.104 135.384 159.377  1.00 51.12      A    C  
ATOM   3113  CD2 PHE A 312     157.528 134.206 160.958  1.00 51.04      A    C  
ATOM   3114  CE1 PHE A 312     155.399 134.209 159.158  1.00 54.97      A    C  
ATOM   3115  CE2 PHE A 312     156.809 133.042 160.725  1.00 52.64      A    C  
ATOM   3116  CZ  PHE A 312     155.748 133.045 159.829  1.00 53.71      A    C  
ATOM   3117  H   PHE A 312     156.349 138.716 160.300  1.00  0.00           H  
ATOM   3118  N   SER A 313     157.937 139.390 163.134  1.00 53.71      A    N  
ATOM   3119  CA  SER A 313     158.798 140.157 164.043  1.00 56.46      A    C  
ATOM   3120  C   SER A 313     158.114 140.564 165.363  1.00 62.83      A    C  
ATOM   3121  O   SER A 313     158.799 141.129 166.215  1.00 63.89      A    O  
ATOM   3122  CB  SER A 313     159.373 141.367 163.273  1.00 56.42      A    C  
ATOM   3123  OG  SER A 313     158.403 142.345 162.955  1.00 57.73      A    O  
ATOM   3124  H   SER A 313     157.135 139.878 162.759  1.00  0.00           H  
ATOM   3125  HG  SER A 313     157.885 142.028 162.210  1.00  0.00           H  
ATOM   3126  N   GLY A 314     156.805 140.286 165.523  1.00 69.08      A    N  
ATOM   3127  CA  GLY A 314     156.000 140.765 166.652  1.00 67.58      A    C  
ATOM   3128  C   GLY A 314     156.353 140.102 167.986  1.00 70.27      A    C  
ATOM   3129  O   GLY A 314     156.389 140.791 169.006  1.00 74.91      A    O  
ATOM   3130  H   GLY A 314     156.312 139.786 164.796  1.00  0.00           H  
ATOM   3131  N   PHE A 315     156.641 138.792 167.980  1.00 73.10      A    N  
ATOM   3132  CA  PHE A 315     157.058 138.051 169.170  1.00 75.46      A    C  
ATOM   3133  C   PHE A 315     158.563 138.209 169.445  1.00 81.33      A    C  
ATOM   3134  O   PHE A 315     158.950 138.344 170.604  1.00 84.25      A    O  
ATOM   3135  CB  PHE A 315     156.649 136.570 169.018  1.00 74.45      A    C  
ATOM   3136  CG  PHE A 315     156.955 135.682 170.211  1.00 82.19      A    C  
ATOM   3137  CD1 PHE A 315     156.100 135.696 171.333  1.00 81.22      A    C  
ATOM   3138  CD2 PHE A 315     158.174 134.972 170.284  1.00 79.83      A    C  
ATOM   3139  CE1 PHE A 315     156.433 134.969 172.468  1.00 78.01      A    C  
ATOM   3140  CE2 PHE A 315     158.489 134.254 171.430  1.00 78.45      A    C  
ATOM   3141  CZ  PHE A 315     157.620 134.249 172.515  1.00 75.00      A    C  
ATOM   3142  H   PHE A 315     156.573 138.272 167.116  1.00  0.00           H  
ATOM   3143  N   PHE A 316     159.375 138.164 168.376  1.00 82.26      A    N  
ATOM   3144  CA  PHE A 316     160.831 138.037 168.448  1.00 81.78      A    C  
ATOM   3145  C   PHE A 316     161.572 139.305 168.893  1.00 78.77      A    C  
ATOM   3146  O   PHE A 316     162.615 139.170 169.528  1.00 77.19      A    O  
ATOM   3147  CB  PHE A 316     161.370 137.503 167.108  1.00 78.59      A    C  
ATOM   3148  CG  PHE A 316     160.897 136.095 166.790  1.00 85.44      A    C  
ATOM   3149  CD1 PHE A 316     161.542 134.983 167.371  1.00 84.04      A    C  
ATOM   3150  CD2 PHE A 316     159.696 135.894 166.076  1.00 84.12      A    C  
ATOM   3151  CE1 PHE A 316     161.031 133.706 167.179  1.00 83.92      A    C  
ATOM   3152  CE2 PHE A 316     159.203 134.609 165.892  1.00 85.96      A    C  
ATOM   3153  CZ  PHE A 316     159.871 133.520 166.437  1.00 86.36      A    C  
ATOM   3154  H   PHE A 316     158.971 138.076 167.456  1.00  0.00           H  
ATOM   3155  N   VAL A 317     161.030 140.500 168.594  1.00 74.33      A    N  
ATOM   3156  CA  VAL A 317     161.606 141.767 169.055  1.00 70.26      A    C  
ATOM   3157  C   VAL A 317     161.285 142.044 170.541  1.00 71.02      A    C  
ATOM   3158  O   VAL A 317     162.141 142.563 171.258  1.00 71.18      A    O  
ATOM   3159  CB  VAL A 317     161.140 142.965 168.177  1.00 63.03      A    C  
ATOM   3160  CG1 VAL A 317     159.712 143.483 168.442  1.00 59.08      A    C  
ATOM   3161  CG2 VAL A 317     162.123 144.138 168.260  1.00 67.23      A    C  
ATOM   3162  H   VAL A 317     160.176 140.554 168.057  1.00  0.00           H  
ATOM   3163  N   VAL A 318     160.069 141.658 170.972  1.00 70.57      A    N  
ATOM   3164  CA  VAL A 318     159.575 141.791 172.341  1.00 63.23      A    C  
ATOM   3165  C   VAL A 318     160.297 140.820 173.291  1.00 69.11      A    C  
ATOM   3166  O   VAL A 318     160.731 141.246 174.359  1.00 75.42      A    O  
ATOM   3167  CB  VAL A 318     158.037 141.544 172.411  1.00 64.80      A    C  
ATOM   3168  CG1 VAL A 318     157.458 141.385 173.835  1.00 67.61      A    C  
ATOM   3169  CG2 VAL A 318     157.269 142.658 171.677  1.00 67.13      A    C  
ATOM   3170  H   VAL A 318     159.433 141.227 170.316  1.00  0.00           H  
ATOM   3171  N   PHE A 319     160.433 139.549 172.873  1.00 67.87      A    N  
ATOM   3172  CA  PHE A 319     161.074 138.487 173.646  1.00 64.43      A    C  
ATOM   3173  C   PHE A 319     162.573 138.734 173.893  1.00 70.80      A    C  
ATOM   3174  O   PHE A 319     163.025 138.535 175.018  1.00 73.51      A    O  
ATOM   3175  CB  PHE A 319     160.781 137.121 172.988  1.00 63.67      A    C  
ATOM   3176  CG  PHE A 319     161.351 135.911 173.708  1.00 72.22      A    C  
ATOM   3177  CD1 PHE A 319     160.741 135.449 174.894  1.00 79.00      A    C  
ATOM   3178  CD2 PHE A 319     162.569 135.333 173.292  1.00 71.01      A    C  
ATOM   3179  CE1 PHE A 319     161.309 134.399 175.603  1.00 76.88      A    C  
ATOM   3180  CE2 PHE A 319     163.118 134.281 174.013  1.00 71.59      A    C  
ATOM   3181  CZ  PHE A 319     162.488 133.813 175.159  1.00 73.91      A    C  
ATOM   3182  H   PHE A 319     160.041 139.274 171.982  1.00  0.00           H  
ATOM   3183  N   LEU A 320     163.299 139.208 172.866  1.00 74.59      A    N  
ATOM   3184  CA  LEU A 320     164.726 139.541 172.944  1.00 73.62      A    C  
ATOM   3185  C   LEU A 320     165.014 140.755 173.848  1.00 76.03      A    C  
ATOM   3186  O   LEU A 320     166.074 140.779 174.471  1.00 80.31      A    O  
ATOM   3187  CB  LEU A 320     165.295 139.772 171.522  1.00 72.57      A    C  
ATOM   3188  CG  LEU A 320     165.910 138.523 170.844  1.00 71.70      A    C  
ATOM   3189  CD1 LEU A 320     164.975 137.294 170.766  1.00 74.43      A    C  
ATOM   3190  CD2 LEU A 320     166.497 138.889 169.465  1.00 78.44      A    C  
ATOM   3191  H   LEU A 320     162.858 139.354 171.968  1.00  0.00           H  
ATOM   3192  N   SER A 321     164.081 141.723 173.912  1.00 66.93      A    N  
ATOM   3193  CA  SER A 321     164.212 142.931 174.731  1.00 55.63      A    C  
ATOM   3194  C   SER A 321     163.756 142.761 176.195  1.00 66.17      A    C  
ATOM   3195  O   SER A 321     164.112 143.611 177.010  1.00 72.49      A    O  
ATOM   3196  CB  SER A 321     163.517 144.113 174.022  1.00 54.95      A    C  
ATOM   3197  OG  SER A 321     162.106 144.035 174.068  1.00 60.29      A    O  
ATOM   3198  H   SER A 321     163.232 141.635 173.372  1.00  0.00           H  
ATOM   3199  HG  SER A 321     161.817 143.366 173.442  1.00  0.00           H  
ATOM   3200  N   VAL A 322     162.999 141.694 176.508  1.00 72.12      A    N  
ATOM   3201  CA  VAL A 322     162.446 141.430 177.842  1.00 69.29      A    C  
ATOM   3202  C   VAL A 322     163.183 140.287 178.570  1.00 69.17      A    C  
ATOM   3203  O   VAL A 322     163.309 140.366 179.791  1.00 63.43      A    O  
ATOM   3204  CB  VAL A 322     160.919 141.112 177.763  1.00 58.34      A    C  
ATOM   3205  CG1 VAL A 322     160.286 140.502 179.034  1.00 60.77      A    C  
ATOM   3206  CG2 VAL A 322     160.125 142.373 177.374  1.00 60.72      A    C  
ATOM   3207  H   VAL A 322     162.730 141.048 175.778  1.00  0.00           H  
ATOM   3208  N   LEU A 323     163.662 139.262 177.838  1.00 75.07      A    N  
ATOM   3209  CA  LEU A 323     164.318 138.072 178.401  1.00 74.50      A    C  
ATOM   3210  C   LEU A 323     165.590 138.343 179.246  1.00 78.58      A    C  
ATOM   3211  O   LEU A 323     165.676 137.757 180.326  1.00 81.48      A    O  
ATOM   3212  CB  LEU A 323     164.535 137.004 177.296  1.00 71.56      A    C  
ATOM   3213  CG  LEU A 323     165.163 135.663 177.748  1.00 71.37      A    C  
ATOM   3214  CD1 LEU A 323     164.200 134.874 178.650  1.00 75.46      A    C  
ATOM   3215  CD2 LEU A 323     165.622 134.821 176.540  1.00 74.65      A    C  
ATOM   3216  H   LEU A 323     163.525 139.256 176.835  1.00  0.00           H  
ATOM   3217  N   PRO A 324     166.521 139.233 178.814  1.00 77.73      A    N  
ATOM   3218  CA  PRO A 324     167.703 139.584 179.629  1.00 77.14      A    C  
ATOM   3219  C   PRO A 324     167.368 140.325 180.936  1.00 77.79      A    C  
ATOM   3220  O   PRO A 324     168.010 140.066 181.953  1.00 77.98      A    O  
ATOM   3221  CB  PRO A 324     168.580 140.442 178.696  1.00 72.29      A    C  
ATOM   3222  CG  PRO A 324     168.074 140.150 177.293  1.00 73.44      A    C  
ATOM   3223  CD  PRO A 324     166.592 139.887 177.508  1.00 71.52      A    C  
ATOM   3224  N   TYR A 325     166.352 141.205 180.882  1.00 73.77      A    N  
ATOM   3225  CA  TYR A 325     165.837 141.962 182.022  1.00 74.31      A    C  
ATOM   3226  C   TYR A 325     165.170 141.050 183.069  1.00 75.97      A    C  
ATOM   3227  O   TYR A 325     165.497 141.164 184.249  1.00 68.06      A    O  
ATOM   3228  CB  TYR A 325     164.879 143.056 181.502  1.00 73.08      A    C  
ATOM   3229  CG  TYR A 325     164.399 144.057 182.539  1.00 72.00      A    C  
ATOM   3230  CD1 TYR A 325     165.109 145.260 182.733  1.00 70.91      A    C  
ATOM   3231  CD2 TYR A 325     163.236 143.802 183.295  1.00 73.09      A    C  
ATOM   3232  CE1 TYR A 325     164.659 146.201 183.678  1.00 71.21      A    C  
ATOM   3233  CE2 TYR A 325     162.791 144.737 184.249  1.00 70.11      A    C  
ATOM   3234  CZ  TYR A 325     163.506 145.935 184.443  1.00 69.80      A    C  
ATOM   3235  OH  TYR A 325     163.094 146.833 185.383  1.00 72.11      A    O  
ATOM   3236  H   TYR A 325     165.883 141.360 180.001  1.00  0.00           H  
ATOM   3237  HH  TYR A 325     163.684 147.587 185.457  1.00  0.00           H  
ATOM   3238  N   ALA A 326     164.275 140.161 182.601  1.00 76.96      A    N  
ATOM   3239  CA  ALA A 326     163.485 139.215 183.395  1.00 69.02      A    C  
ATOM   3240  C   ALA A 326     164.315 138.179 184.174  1.00 63.66      A    C  
ATOM   3241  O   ALA A 326     163.914 137.800 185.274  1.00 65.83      A    O  
ATOM   3242  CB  ALA A 326     162.495 138.503 182.459  1.00 63.29      A    C  
ATOM   3243  H   ALA A 326     164.085 140.147 181.607  1.00  0.00           H  
ATOM   3244  N   LEU A 327     165.450 137.749 183.595  1.00 72.07      A    N  
ATOM   3245  CA  LEU A 327     166.383 136.787 184.190  1.00 74.85      A    C  
ATOM   3246  C   LEU A 327     167.220 137.393 185.329  1.00 81.04      A    C  
ATOM   3247  O   LEU A 327     167.527 136.675 186.281  1.00 82.46      A    O  
ATOM   3248  CB  LEU A 327     167.290 136.198 183.080  1.00 70.86      A    C  
ATOM   3249  CG  LEU A 327     166.861 134.800 182.582  1.00 72.42      A    C  
ATOM   3250  CD1 LEU A 327     165.378 134.713 182.169  1.00 76.38      A    C  
ATOM   3251  CD2 LEU A 327     167.801 134.304 181.464  1.00 72.18      A    C  
ATOM   3252  H   LEU A 327     165.699 138.101 182.681  1.00  0.00           H  
ATOM   3253  N   ILE A 328     167.563 138.687 185.221  1.00 83.91      A    N  
ATOM   3254  CA  ILE A 328     168.310 139.428 186.241  1.00 85.07      A    C  
ATOM   3255  C   ILE A 328     167.420 139.824 187.439  1.00 86.81      A    C  
ATOM   3256  O   ILE A 328     167.901 139.807 188.572  1.00 85.86      A    O  
ATOM   3257  CB  ILE A 328     168.985 140.695 185.626  1.00 80.57      A    C  
ATOM   3258  CG1 ILE A 328     170.107 140.277 184.646  1.00 82.86      A    C  
ATOM   3259  CG2 ILE A 328     169.538 141.718 186.648  1.00 75.98      A    C  
ATOM   3260  CD1 ILE A 328     170.589 141.405 183.722  1.00 81.65      A    C  
ATOM   3261  H   ILE A 328     167.274 139.213 184.408  1.00  0.00           H  
ATOM   3262  N   LYS A 329     166.149 140.160 187.164  1.00 87.59      A    N  
ATOM   3263  CA  LYS A 329     165.178 140.649 188.142  1.00 86.89      A    C  
ATOM   3264  C   LYS A 329     163.763 140.518 187.563  1.00 88.99      A    C  
ATOM   3265  O   LYS A 329     163.549 140.856 186.400  1.00 88.53      A    O  
ATOM   3266  CB  LYS A 329     165.533 142.093 188.578  1.00 83.66      A    C  
ATOM   3267  CG  LYS A 329     165.659 143.124 187.436  1.00 84.86      A    C  
ATOM   3268  CD  LYS A 329     166.341 144.419 187.900  1.00 85.79      A    C  
ATOM   3269  CE  LYS A 329     166.599 145.395 186.743  1.00 84.03      A    C  
ATOM   3270  NZ  LYS A 329     167.333 146.592 187.192  1.00 86.23      A    N1+
ATOM   3271  H   LYS A 329     165.823 140.134 186.207  1.00  0.00           H  
ATOM   3272  HZ1 LYS A 329     168.222 146.314 187.583  1.00  0.00           H  
ATOM   3273  HZ2 LYS A 329     167.492 147.208 186.407  1.00  0.00           H  
ATOM   3274  HZ3 LYS A 329     166.795 147.075 187.897  1.00  0.00           H  
ATOM   3275  N   GLY A 330     162.830 140.016 188.392  1.00 77.54      A    N  
ATOM   3276  CA  GLY A 330     161.462 139.659 188.005  1.00 73.84      A    C  
ATOM   3277  C   GLY A 330     160.678 140.860 187.462  1.00 76.23      A    C  
ATOM   3278  O   GLY A 330     160.638 141.913 188.100  1.00 83.01      A    O  
ATOM   3279  H   GLY A 330     163.098 139.783 189.337  1.00  0.00           H  
ATOM   3280  N   ILE A 331     160.046 140.673 186.292  1.00 54.22      A    N  
ATOM   3281  CA  ILE A 331     159.269 141.696 185.594  1.00 54.15      A    C  
ATOM   3282  C   ILE A 331     157.760 141.436 185.780  1.00 65.53      A    C  
ATOM   3283  O   ILE A 331     157.299 140.305 185.633  1.00 72.14      A    O  
ATOM   3284  CB  ILE A 331     159.637 141.742 184.076  1.00 49.89      A    C  
ATOM   3285  CG1 ILE A 331     159.048 142.984 183.368  1.00 60.31      A    C  
ATOM   3286  CG2 ILE A 331     159.304 140.454 183.289  1.00 55.64      A    C  
ATOM   3287  CD1 ILE A 331     159.631 143.259 181.971  1.00 65.79      A    C  
ATOM   3288  H   ILE A 331     160.106 139.774 185.833  1.00  0.00           H  
ATOM   3289  N   ILE A 332     157.018 142.503 186.104  1.00 64.11      A    N  
ATOM   3290  CA  ILE A 332     155.560 142.493 186.241  1.00 57.04      A    C  
ATOM   3291  C   ILE A 332     154.853 142.535 184.869  1.00 64.04      A    C  
ATOM   3292  O   ILE A 332     155.416 143.061 183.907  1.00 68.78      A    O  
ATOM   3293  CB  ILE A 332     155.081 143.703 187.095  1.00 55.27      A    C  
ATOM   3294  CG1 ILE A 332     155.594 145.078 186.588  1.00 58.68      A    C  
ATOM   3295  CG2 ILE A 332     155.433 143.477 188.578  1.00 59.57      A    C  
ATOM   3296  CD1 ILE A 332     155.030 146.280 187.359  1.00 61.14      A    C  
ATOM   3297  H   ILE A 332     157.464 143.401 186.220  1.00  0.00           H  
ATOM   3298  N   LEU A 333     153.621 141.995 184.813  1.00 57.33      A    N  
ATOM   3299  CA  LEU A 333     152.777 141.939 183.607  1.00 55.99      A    C  
ATOM   3300  C   LEU A 333     152.419 143.316 183.011  1.00 57.82      A    C  
ATOM   3301  O   LEU A 333     152.179 143.397 181.806  1.00 62.04      A    O  
ATOM   3302  CB  LEU A 333     151.481 141.152 183.905  1.00 54.59      A    C  
ATOM   3303  CG  LEU A 333     151.675 139.668 184.274  1.00 53.79      A    C  
ATOM   3304  CD1 LEU A 333     150.343 139.061 184.747  1.00 53.32      A    C  
ATOM   3305  CD2 LEU A 333     152.291 138.854 183.117  1.00 57.63      A    C  
ATOM   3306  H   LEU A 333     153.234 141.563 185.641  1.00  0.00           H  
ATOM   3307  N   ARG A 334     152.427 144.366 183.852  1.00 53.75      A    N  
ATOM   3308  CA  ARG A 334     152.291 145.773 183.475  1.00 51.51      A    C  
ATOM   3309  C   ARG A 334     153.382 146.230 182.487  1.00 61.24      A    C  
ATOM   3310  O   ARG A 334     153.037 146.780 181.441  1.00 60.59      A    O  
ATOM   3311  CB  ARG A 334     152.246 146.623 184.768  1.00 51.00      A    C  
ATOM   3312  CG  ARG A 334     152.427 148.145 184.599  1.00 54.21      A    C  
ATOM   3313  CD  ARG A 334     152.209 148.907 185.919  1.00 56.77      A    C  
ATOM   3314  NE  ARG A 334     152.716 150.292 185.869  1.00 59.97      A    N  
ATOM   3315  CZ  ARG A 334     152.206 151.357 185.219  1.00 65.32      A    C  
ATOM   3316  NH1 ARG A 334     151.092 151.288 184.475  1.00 61.68      A    N  
ATOM   3317  NH2 ARG A 334     152.837 152.533 185.319  1.00 59.43      A    N1+
ATOM   3318  H   ARG A 334     152.614 144.193 184.829  1.00  0.00           H  
ATOM   3319  HE  ARG A 334     153.572 150.439 186.385  1.00  0.00           H  
ATOM   3320 HH12 ARG A 334     150.735 152.104 184.002  1.00  0.00           H  
ATOM   3321 HH11 ARG A 334     150.598 150.412 184.387  1.00  0.00           H  
ATOM   3322 HH22 ARG A 334     152.449 153.358 184.885  1.00  0.00           H  
ATOM   3323 HH21 ARG A 334     153.664 152.625 185.890  1.00  0.00           H  
ATOM   3324  N   LYS A 335     154.663 145.978 182.820  1.00 56.89      A    N  
ATOM   3325  CA  LYS A 335     155.809 146.317 181.971  1.00 49.37      A    C  
ATOM   3326  C   LYS A 335     155.887 145.500 180.674  1.00 51.97      A    C  
ATOM   3327  O   LYS A 335     156.313 146.057 179.663  1.00 60.81      A    O  
ATOM   3328  CB  LYS A 335     157.133 146.204 182.754  1.00 40.57      A    C  
ATOM   3329  CG  LYS A 335     157.422 147.407 183.665  1.00 53.61      A    C  
ATOM   3330  CD  LYS A 335     158.906 147.491 184.059  1.00 60.12      A    C  
ATOM   3331  CE  LYS A 335     159.229 148.764 184.858  1.00 63.61      A    C  
ATOM   3332  NZ  LYS A 335     160.676 148.911 185.089  1.00 61.54      A    N1+
ATOM   3333  H   LYS A 335     154.870 145.488 183.678  1.00  0.00           H  
ATOM   3334  HZ1 LYS A 335     161.157 148.967 184.202  1.00  0.00           H  
ATOM   3335  HZ2 LYS A 335     160.851 149.754 185.618  1.00  0.00           H  
ATOM   3336  HZ3 LYS A 335     161.022 148.112 185.602  1.00  0.00           H  
ATOM   3337  N   ILE A 336     155.461 144.225 180.714  1.00 46.09      A    N  
ATOM   3338  CA  ILE A 336     155.412 143.340 179.546  1.00 48.09      A    C  
ATOM   3339  C   ILE A 336     154.409 143.852 178.490  1.00 55.92      A    C  
ATOM   3340  O   ILE A 336     154.764 143.914 177.314  1.00 58.54      A    O  
ATOM   3341  CB  ILE A 336     155.069 141.868 179.937  1.00 43.38      A    C  
ATOM   3342  CG1 ILE A 336     156.152 141.274 180.871  1.00 45.13      A    C  
ATOM   3343  CG2 ILE A 336     154.852 140.927 178.726  1.00 44.61      A    C  
ATOM   3344  CD1 ILE A 336     155.721 139.996 181.611  1.00 50.75      A    C  
ATOM   3345  H   ILE A 336     155.131 143.836 181.587  1.00  0.00           H  
ATOM   3346  N   PHE A 337     153.210 144.265 178.940  1.00 52.08      A    N  
ATOM   3347  CA  PHE A 337     152.174 144.864 178.096  1.00 50.07      A    C  
ATOM   3348  C   PHE A 337     152.532 146.260 177.545  1.00 51.33      A    C  
ATOM   3349  O   PHE A 337     152.192 146.552 176.398  1.00 58.04      A    O  
ATOM   3350  CB  PHE A 337     150.814 144.829 178.829  1.00 39.22      A    C  
ATOM   3351  CG  PHE A 337     149.679 145.529 178.101  1.00 43.86      A    C  
ATOM   3352  CD1 PHE A 337     149.150 144.968 176.919  1.00 41.18      A    C  
ATOM   3353  CD2 PHE A 337     149.272 146.824 178.488  1.00 51.23      A    C  
ATOM   3354  CE1 PHE A 337     148.215 145.674 176.174  1.00 43.49      A    C  
ATOM   3355  CE2 PHE A 337     148.329 147.509 177.734  1.00 50.46      A    C  
ATOM   3356  CZ  PHE A 337     147.802 146.936 176.584  1.00 50.57      A    C  
ATOM   3357  H   PHE A 337     152.992 144.184 179.924  1.00  0.00           H  
ATOM   3358  N   THR A 338     153.214 147.092 178.353  1.00 51.99      A    N  
ATOM   3359  CA  THR A 338     153.635 148.441 177.955  1.00 52.99      A    C  
ATOM   3360  C   THR A 338     154.793 148.422 176.932  1.00 53.71      A    C  
ATOM   3361  O   THR A 338     154.812 149.268 176.037  1.00 53.82      A    O  
ATOM   3362  CB  THR A 338     154.053 149.311 179.171  1.00 53.57      A    C  
ATOM   3363  CG2 THR A 338     154.374 150.781 178.836  1.00 49.17      A    C  
ATOM   3364  OG1 THR A 338     153.001 149.336 180.117  1.00 60.10      A    O  
ATOM   3365  H   THR A 338     153.459 146.795 179.287  1.00  0.00           H  
ATOM   3366  HG1 THR A 338     152.888 148.450 180.477  1.00  0.00           H  
ATOM   3367  N   THR A 339     155.695 147.427 177.041  1.00 44.16      A    N  
ATOM   3368  CA  THR A 339     156.754 147.159 176.062  1.00 37.26      A    C  
ATOM   3369  C   THR A 339     156.177 146.694 174.711  1.00 43.07      A    C  
ATOM   3370  O   THR A 339     156.624 147.194 173.680  1.00 54.85      A    O  
ATOM   3371  CB  THR A 339     157.758 146.085 176.566  1.00 38.64      A    C  
ATOM   3372  CG2 THR A 339     158.850 145.664 175.561  1.00 38.01      A    C  
ATOM   3373  OG1 THR A 339     158.406 146.573 177.725  1.00 50.60      A    O  
ATOM   3374  H   THR A 339     155.618 146.768 177.804  1.00  0.00           H  
ATOM   3375  HG1 THR A 339     157.761 146.617 178.437  1.00  0.00           H  
ATOM   3376  N   ILE A 340     155.166 145.804 174.744  1.00 43.77      A    N  
ATOM   3377  CA  ILE A 340     154.404 145.347 173.574  1.00 43.38      A    C  
ATOM   3378  C   ILE A 340     153.696 146.499 172.830  1.00 49.36      A    C  
ATOM   3379  O   ILE A 340     153.725 146.514 171.600  1.00 54.94      A    O  
ATOM   3380  CB  ILE A 340     153.377 144.232 173.961  1.00 40.80      A    C  
ATOM   3381  CG1 ILE A 340     154.108 142.901 174.243  1.00 41.89      A    C  
ATOM   3382  CG2 ILE A 340     152.225 143.983 172.959  1.00 39.83      A    C  
ATOM   3383  CD1 ILE A 340     153.285 141.884 175.050  1.00 51.70      A    C  
ATOM   3384  H   ILE A 340     154.861 145.435 175.635  1.00  0.00           H  
ATOM   3385  N   SER A 341     153.119 147.453 173.584  1.00 40.09      A    N  
ATOM   3386  CA  SER A 341     152.416 148.627 173.057  1.00 38.31      A    C  
ATOM   3387  C   SER A 341     153.324 149.582 172.258  1.00 43.29      A    C  
ATOM   3388  O   SER A 341     152.907 150.049 171.198  1.00 43.64      A    O  
ATOM   3389  CB  SER A 341     151.705 149.366 174.207  1.00 40.32      A    C  
ATOM   3390  OG  SER A 341     150.599 148.617 174.670  1.00 54.74      A    O  
ATOM   3391  H   SER A 341     153.143 147.364 174.590  1.00  0.00           H  
ATOM   3392  HG  SER A 341     150.925 147.855 175.158  1.00  0.00           H  
ATOM   3393  N   PHE A 342     154.554 149.821 172.751  1.00 42.75      A    N  
ATOM   3394  CA  PHE A 342     155.577 150.602 172.047  1.00 38.65      A    C  
ATOM   3395  C   PHE A 342     156.223 149.857 170.866  1.00 44.49      A    C  
ATOM   3396  O   PHE A 342     156.543 150.500 169.866  1.00 51.29      A    O  
ATOM   3397  CB  PHE A 342     156.658 151.091 173.035  1.00 44.43      A    C  
ATOM   3398  CG  PHE A 342     156.250 152.224 173.963  1.00 49.32      A    C  
ATOM   3399  CD1 PHE A 342     155.745 153.435 173.439  1.00 46.17      A    C  
ATOM   3400  CD2 PHE A 342     156.468 152.119 175.353  1.00 43.99      A    C  
ATOM   3401  CE1 PHE A 342     155.442 154.489 174.290  1.00 45.58      A    C  
ATOM   3402  CE2 PHE A 342     156.159 153.186 176.187  1.00 44.31      A    C  
ATOM   3403  CZ  PHE A 342     155.647 154.363 175.657  1.00 48.95      A    C  
ATOM   3404  H   PHE A 342     154.829 149.413 173.634  1.00  0.00           H  
ATOM   3405  N   CYS A 343     156.384 148.525 170.989  1.00 44.38      A    N  
ATOM   3406  CA  CYS A 343     156.953 147.656 169.954  1.00 40.01      A    C  
ATOM   3407  C   CYS A 343     156.065 147.543 168.701  1.00 54.10      A    C  
ATOM   3408  O   CYS A 343     156.614 147.370 167.616  1.00 60.02      A    O  
ATOM   3409  CB  CYS A 343     157.300 146.249 170.481  1.00 47.60      A    C  
ATOM   3410  SG  CYS A 343     158.799 146.314 171.504  1.00 76.54      A    S  
ATOM   3411  H   CYS A 343     156.109 148.070 171.849  1.00  0.00           H  
ATOM   3412  HG  CYS A 343     158.226 146.940 172.538  1.00  0.00           H  
ATOM   3413  N   ILE A 344     154.734 147.674 168.848  1.00 52.80      A    N  
ATOM   3414  CA  ILE A 344     153.771 147.697 167.739  1.00 37.68      A    C  
ATOM   3415  C   ILE A 344     154.005 148.871 166.764  1.00 46.91      A    C  
ATOM   3416  O   ILE A 344     154.021 148.649 165.553  1.00 52.80      A    O  
ATOM   3417  CB  ILE A 344     152.299 147.694 168.262  1.00 42.83      A    C  
ATOM   3418  CG1 ILE A 344     151.925 146.301 168.824  1.00 51.54      A    C  
ATOM   3419  CG2 ILE A 344     151.216 148.144 167.252  1.00 41.31      A    C  
ATOM   3420  CD1 ILE A 344     150.767 146.315 169.832  1.00 52.10      A    C  
ATOM   3421  H   ILE A 344     154.348 147.798 169.774  1.00  0.00           H  
ATOM   3422  N   VAL A 345     154.221 150.079 167.315  1.00 43.00      A    N  
ATOM   3423  CA  VAL A 345     154.491 151.298 166.548  1.00 41.87      A    C  
ATOM   3424  C   VAL A 345     155.926 151.302 165.967  1.00 41.81      A    C  
ATOM   3425  O   VAL A 345     156.120 151.791 164.854  1.00 47.21      A    O  
ATOM   3426  CB  VAL A 345     154.299 152.577 167.421  1.00 41.08      A    C  
ATOM   3427  CG1 VAL A 345     154.452 153.896 166.631  1.00 41.89      A    C  
ATOM   3428  CG2 VAL A 345     152.936 152.590 168.140  1.00 40.80      A    C  
ATOM   3429  H   VAL A 345     154.206 150.177 168.320  1.00  0.00           H  
ATOM   3430  N   LEU A 346     156.890 150.731 166.714  1.00 40.31      A    N  
ATOM   3431  CA  LEU A 346     158.304 150.628 166.341  1.00 31.94      A    C  
ATOM   3432  C   LEU A 346     158.544 149.695 165.135  1.00 37.75      A    C  
ATOM   3433  O   LEU A 346     159.315 150.060 164.249  1.00 40.86      A    O  
ATOM   3434  CB  LEU A 346     159.115 150.210 167.591  1.00 40.07      A    C  
ATOM   3435  CG  LEU A 346     160.654 150.223 167.444  1.00 40.57      A    C  
ATOM   3436  CD1 LEU A 346     161.195 151.616 167.071  1.00 43.72      A    C  
ATOM   3437  CD2 LEU A 346     161.333 149.669 168.715  1.00 43.83      A    C  
ATOM   3438  H   LEU A 346     156.648 150.358 167.622  1.00  0.00           H  
ATOM   3439  N   ARG A 347     157.847 148.544 165.094  1.00 48.23      A    N  
ATOM   3440  CA  ARG A 347     157.851 147.612 163.959  1.00 41.70      A    C  
ATOM   3441  C   ARG A 347     157.194 148.199 162.703  1.00 45.65      A    C  
ATOM   3442  O   ARG A 347     157.675 147.919 161.607  1.00 51.10      A    O  
ATOM   3443  CB  ARG A 347     157.112 146.317 164.332  1.00 41.62      A    C  
ATOM   3444  CG  ARG A 347     157.847 145.458 165.372  1.00 47.29      A    C  
ATOM   3445  CD  ARG A 347     157.100 144.170 165.745  1.00 51.68      A    C  
ATOM   3446  NE  ARG A 347     155.732 144.390 166.254  1.00 62.44      A    N  
ATOM   3447  CZ  ARG A 347     154.587 143.897 165.742  1.00 55.88      A    C  
ATOM   3448  NH1 ARG A 347     154.533 143.232 164.579  1.00 45.91      A    N  
ATOM   3449  NH2 ARG A 347     153.448 144.056 166.423  1.00 54.59      A    N1+
ATOM   3450  H   ARG A 347     157.241 148.302 165.867  1.00  0.00           H  
ATOM   3451  HE  ARG A 347     155.675 144.939 167.100  1.00  0.00           H  
ATOM   3452 HH12 ARG A 347     153.652 142.850 164.258  1.00  0.00           H  
ATOM   3453 HH11 ARG A 347     155.364 143.087 164.023  1.00  0.00           H  
ATOM   3454 HH22 ARG A 347     152.595 143.635 166.071  1.00  0.00           H  
ATOM   3455 HH21 ARG A 347     153.436 144.524 167.316  1.00  0.00           H  
ATOM   3456  N   MET A 348     156.124 148.994 162.877  1.00 40.45      A    N  
ATOM   3457  CA  MET A 348     155.413 149.651 161.781  1.00 42.42      A    C  
ATOM   3458  C   MET A 348     156.268 150.728 161.086  1.00 49.76      A    C  
ATOM   3459  O   MET A 348     156.193 150.852 159.866  1.00 47.12      A    O  
ATOM   3460  CB  MET A 348     154.070 150.207 162.303  1.00 39.79      A    C  
ATOM   3461  CG  MET A 348     153.071 150.606 161.203  1.00 40.27      A    C  
ATOM   3462  SD  MET A 348     152.441 149.209 160.230  1.00 67.28      A    S  
ATOM   3463  CE  MET A 348     151.340 150.094 159.098  1.00 50.50      A    C  
ATOM   3464  H   MET A 348     155.777 149.172 163.810  1.00  0.00           H  
ATOM   3465  N   ALA A 349     157.102 151.445 161.861  1.00 41.28      A    N  
ATOM   3466  CA  ALA A 349     158.077 152.407 161.351  1.00 30.08      A    C  
ATOM   3467  C   ALA A 349     159.207 151.739 160.546  1.00 41.39      A    C  
ATOM   3468  O   ALA A 349     159.469 152.166 159.421  1.00 47.56      A    O  
ATOM   3469  CB  ALA A 349     158.634 153.243 162.516  1.00 36.12      A    C  
ATOM   3470  H   ALA A 349     157.102 151.295 162.861  1.00  0.00           H  
ATOM   3471  N   VAL A 350     159.839 150.706 161.132  1.00 37.63      A    N  
ATOM   3472  CA  VAL A 350     161.022 150.041 160.580  1.00 34.23      A    C  
ATOM   3473  C   VAL A 350     160.715 149.115 159.387  1.00 41.92      A    C  
ATOM   3474  O   VAL A 350     161.400 149.221 158.372  1.00 50.00      A    O  
ATOM   3475  CB  VAL A 350     161.786 149.224 161.669  1.00 30.13      A    C  
ATOM   3476  CG1 VAL A 350     162.918 148.319 161.128  1.00 33.01      A    C  
ATOM   3477  CG2 VAL A 350     162.365 150.154 162.750  1.00 34.18      A    C  
ATOM   3478  H   VAL A 350     159.553 150.410 162.055  1.00  0.00           H  
ATOM   3479  N   THR A 351     159.748 148.195 159.552  1.00 37.30      A    N  
ATOM   3480  CA  THR A 351     159.538 147.064 158.641  1.00 38.02      A    C  
ATOM   3481  C   THR A 351     158.399 147.276 157.620  1.00 41.20      A    C  
ATOM   3482  O   THR A 351     158.191 146.382 156.797  1.00 43.32      A    O  
ATOM   3483  CB  THR A 351     159.269 145.738 159.418  1.00 40.27      A    C  
ATOM   3484  CG2 THR A 351     160.264 145.452 160.555  1.00 38.85      A    C  
ATOM   3485  OG1 THR A 351     157.948 145.633 159.916  1.00 46.84      A    O  
ATOM   3486  H   THR A 351     159.207 148.183 160.407  1.00  0.00           H  
ATOM   3487  HG1 THR A 351     157.819 146.319 160.579  1.00  0.00           H  
ATOM   3488  N   ARG A 352     157.694 148.421 157.667  1.00 38.72      A    N  
ATOM   3489  CA  ARG A 352     156.543 148.679 156.801  1.00 39.81      A    C  
ATOM   3490  C   ARG A 352     156.628 150.062 156.140  1.00 44.24      A    C  
ATOM   3491  O   ARG A 352     156.644 150.130 154.914  1.00 46.41      A    O  
ATOM   3492  CB  ARG A 352     155.235 148.450 157.597  1.00 42.57      A    C  
ATOM   3493  CG  ARG A 352     153.981 148.197 156.743  1.00 46.03      A    C  
ATOM   3494  CD  ARG A 352     154.025 146.847 156.004  1.00 43.59      A    C  
ATOM   3495  NE  ARG A 352     152.720 146.511 155.411  1.00 60.96      A    N  
ATOM   3496  CZ  ARG A 352     152.258 145.290 155.081  1.00 58.36      A    C  
ATOM   3497  NH1 ARG A 352     152.978 144.172 155.254  1.00 44.22      A    N  
ATOM   3498  NH2 ARG A 352     151.030 145.191 154.561  1.00 54.80      A    N1+
ATOM   3499  H   ARG A 352     157.919 149.126 158.355  1.00  0.00           H  
ATOM   3500  HE  ARG A 352     152.117 147.301 155.233  1.00  0.00           H  
ATOM   3501 HH12 ARG A 352     152.611 143.274 154.972  1.00  0.00           H  
ATOM   3502 HH11 ARG A 352     153.907 144.221 155.646  1.00  0.00           H  
ATOM   3503 HH22 ARG A 352     150.621 144.288 154.354  1.00  0.00           H  
ATOM   3504 HH21 ARG A 352     150.466 146.013 154.401  1.00  0.00           H  
ATOM   3505  N   GLN A 353     156.682 151.136 156.946  1.00 42.65      A    N  
ATOM   3506  CA  GLN A 353     156.672 152.523 156.466  1.00 36.06      A    C  
ATOM   3507  C   GLN A 353     157.951 152.939 155.719  1.00 41.04      A    C  
ATOM   3508  O   GLN A 353     157.844 153.527 154.643  1.00 51.99      A    O  
ATOM   3509  CB  GLN A 353     156.362 153.478 157.636  1.00 43.84      A    C  
ATOM   3510  CG  GLN A 353     154.891 153.394 158.101  1.00 48.50      A    C  
ATOM   3511  CD  GLN A 353     154.545 154.201 159.359  1.00 57.30      A    C  
ATOM   3512  NE2 GLN A 353     155.494 154.940 159.940  1.00 59.70      A    N  
ATOM   3513  OE1 GLN A 353     153.404 154.154 159.812  1.00 58.82      A    O  
ATOM   3514  H   GLN A 353     156.652 151.013 157.950  1.00  0.00           H  
ATOM   3515 HE22 GLN A 353     155.270 155.482 160.762  1.00  0.00           H  
ATOM   3516 HE21 GLN A 353     156.427 154.972 159.557  1.00  0.00           H  
ATOM   3517  N   PHE A 354     159.124 152.623 156.294  1.00 26.78      A    N  
ATOM   3518  CA  PHE A 354     160.431 152.973 155.736  1.00 22.62      A    C  
ATOM   3519  C   PHE A 354     160.794 152.263 154.406  1.00 38.48      A    C  
ATOM   3520  O   PHE A 354     161.124 152.978 153.461  1.00 51.14      A    O  
ATOM   3521  CB  PHE A 354     161.519 152.861 156.827  1.00 22.14      A    C  
ATOM   3522  CG  PHE A 354     162.911 153.286 156.392  1.00 27.06      A    C  
ATOM   3523  CD1 PHE A 354     163.211 154.659 156.252  1.00 37.95      A    C  
ATOM   3524  CD2 PHE A 354     163.856 152.330 155.965  1.00 32.71      A    C  
ATOM   3525  CE1 PHE A 354     164.447 155.053 155.758  1.00 36.93      A    C  
ATOM   3526  CE2 PHE A 354     165.087 152.745 155.474  1.00 35.68      A    C  
ATOM   3527  CZ  PHE A 354     165.383 154.100 155.376  1.00 29.96      A    C  
ATOM   3528  H   PHE A 354     159.131 152.148 157.186  1.00  0.00           H  
ATOM   3529  N   PRO A 355     160.704 150.911 154.309  1.00 37.87      A    N  
ATOM   3530  CA  PRO A 355     160.982 150.198 153.044  1.00 35.21      A    C  
ATOM   3531  C   PRO A 355     160.035 150.519 151.868  1.00 41.02      A    C  
ATOM   3532  O   PRO A 355     160.492 150.477 150.726  1.00 46.94      A    O  
ATOM   3533  CB  PRO A 355     160.984 148.704 153.425  1.00 33.69      A    C  
ATOM   3534  CG  PRO A 355     160.268 148.621 154.764  1.00 32.76      A    C  
ATOM   3535  CD  PRO A 355     160.573 149.960 155.414  1.00 34.30      A    C  
ATOM   3536  N   TRP A 356     158.771 150.880 152.155  1.00 42.90      A    N  
ATOM   3537  CA  TRP A 356     157.809 151.368 151.160  1.00 39.07      A    C  
ATOM   3538  C   TRP A 356     158.157 152.779 150.648  1.00 43.73      A    C  
ATOM   3539  O   TRP A 356     157.977 153.033 149.457  1.00 45.88      A    O  
ATOM   3540  CB  TRP A 356     156.372 151.325 151.728  1.00 35.10      A    C  
ATOM   3541  CG  TRP A 356     155.601 150.038 151.569  1.00 42.79      A    C  
ATOM   3542  CD1 TRP A 356     154.391 149.954 150.968  1.00 45.62      A    C  
ATOM   3543  CD2 TRP A 356     155.921 148.670 151.993  1.00 51.19      A    C  
ATOM   3544  CE2 TRP A 356     154.838 147.814 151.618  1.00 51.59      A    C  
ATOM   3545  CE3 TRP A 356     157.010 148.051 152.651  1.00 48.18      A    C  
ATOM   3546  NE1 TRP A 356     153.938 148.652 150.998  1.00 53.57      A    N  
ATOM   3547  CZ2 TRP A 356     154.836 146.434 151.889  1.00 38.65      A    C  
ATOM   3548  CZ3 TRP A 356     157.020 146.671 152.934  1.00 44.16      A    C  
ATOM   3549  CH2 TRP A 356     155.937 145.861 152.550  1.00 35.32      A    C  
ATOM   3550  H   TRP A 356     158.458 150.888 153.115  1.00  0.00           H  
ATOM   3551  HE1 TRP A 356     153.051 148.376 150.601  1.00  0.00           H  
ATOM   3552  N   ALA A 357     158.670 153.652 151.535  1.00 34.51      A    N  
ATOM   3553  CA  ALA A 357     159.124 155.003 151.198  1.00 26.62      A    C  
ATOM   3554  C   ALA A 357     160.366 155.001 150.296  1.00 37.34      A    C  
ATOM   3555  O   ALA A 357     160.386 155.733 149.310  1.00 56.86      A    O  
ATOM   3556  CB  ALA A 357     159.406 155.790 152.484  1.00 34.20      A    C  
ATOM   3557  H   ALA A 357     158.781 153.374 152.500  1.00  0.00           H  
ATOM   3558  N   VAL A 358     161.356 154.156 150.631  1.00 29.75      A    N  
ATOM   3559  CA  VAL A 358     162.591 153.969 149.867  1.00 35.75      A    C  
ATOM   3560  C   VAL A 358     162.334 153.408 148.452  1.00 41.63      A    C  
ATOM   3561  O   VAL A 358     162.935 153.907 147.500  1.00 58.51      A    O  
ATOM   3562  CB  VAL A 358     163.592 153.056 150.639  1.00 37.01      A    C  
ATOM   3563  CG1 VAL A 358     164.782 152.520 149.812  1.00 38.28      A    C  
ATOM   3564  CG2 VAL A 358     164.129 153.778 151.889  1.00 32.27      A    C  
ATOM   3565  H   VAL A 358     161.262 153.595 151.468  1.00  0.00           H  
ATOM   3566  N   GLN A 359     161.414 152.432 148.336  1.00 30.37      A    N  
ATOM   3567  CA  GLN A 359     160.999 151.837 147.063  1.00 37.01      A    C  
ATOM   3568  C   GLN A 359     160.229 152.823 146.160  1.00 47.88      A    C  
ATOM   3569  O   GLN A 359     160.374 152.743 144.942  1.00 51.35      A    O  
ATOM   3570  CB  GLN A 359     160.198 150.543 147.340  1.00 42.96      A    C  
ATOM   3571  CG  GLN A 359     159.837 149.699 146.095  1.00 50.81      A    C  
ATOM   3572  CD  GLN A 359     161.070 149.185 145.343  1.00 61.29      A    C  
ATOM   3573  NE2 GLN A 359     161.188 149.519 144.057  1.00 56.58      A    N  
ATOM   3574  OE1 GLN A 359     161.905 148.487 145.913  1.00 57.10      A    O  
ATOM   3575  H   GLN A 359     160.961 152.072 149.165  1.00  0.00           H  
ATOM   3576 HE22 GLN A 359     161.991 149.208 143.531  1.00  0.00           H  
ATOM   3577 HE21 GLN A 359     160.509 150.124 143.610  1.00  0.00           H  
ATOM   3578  N   THR A 360     159.470 153.758 146.762  1.00 43.99      A    N  
ATOM   3579  CA  THR A 360     158.771 154.836 146.055  1.00 30.07      A    C  
ATOM   3580  C   THR A 360     159.746 155.829 145.390  1.00 37.88      A    C  
ATOM   3581  O   THR A 360     159.490 156.222 144.253  1.00 48.45      A    O  
ATOM   3582  CB  THR A 360     157.829 155.629 147.002  1.00 38.52      A    C  
ATOM   3583  CG2 THR A 360     157.181 156.896 146.420  1.00 31.74      A    C  
ATOM   3584  OG1 THR A 360     156.788 154.779 147.443  1.00 51.38      A    O  
ATOM   3585  H   THR A 360     159.399 153.766 147.770  1.00  0.00           H  
ATOM   3586  HG1 THR A 360     157.168 154.087 147.995  1.00  0.00           H  
ATOM   3587  N   TRP A 361     160.850 156.185 146.076  1.00 33.21      A    N  
ATOM   3588  CA  TRP A 361     161.910 157.034 145.521  1.00 31.11      A    C  
ATOM   3589  C   TRP A 361     162.669 156.395 144.344  1.00 41.30      A    C  
ATOM   3590  O   TRP A 361     163.032 157.130 143.427  1.00 54.92      A    O  
ATOM   3591  CB  TRP A 361     162.874 157.525 146.621  1.00 33.64      A    C  
ATOM   3592  CG  TRP A 361     162.338 158.603 147.520  1.00 40.04      A    C  
ATOM   3593  CD1 TRP A 361     161.973 158.458 148.814  1.00 45.13      A    C  
ATOM   3594  CD2 TRP A 361     162.081 160.003 147.191  1.00 43.66      A    C  
ATOM   3595  CE2 TRP A 361     161.549 160.652 148.347  1.00 48.03      A    C  
ATOM   3596  CE3 TRP A 361     162.242 160.797 146.030  1.00 40.66      A    C  
ATOM   3597  NE1 TRP A 361     161.492 159.657 149.298  1.00 43.50      A    N  
ATOM   3598  CZ2 TRP A 361     161.205 162.016 148.354  1.00 46.86      A    C  
ATOM   3599  CZ3 TRP A 361     161.910 162.167 146.026  1.00 42.36      A    C  
ATOM   3600  CH2 TRP A 361     161.393 162.778 147.185  1.00 47.42      A    C  
ATOM   3601  H   TRP A 361     160.999 155.829 147.010  1.00  0.00           H  
ATOM   3602  HE1 TRP A 361     161.141 159.768 150.241  1.00  0.00           H  
ATOM   3603  N   TYR A 362     162.846 155.059 144.345  1.00 39.45      A    N  
ATOM   3604  CA  TYR A 362     163.385 154.312 143.200  1.00 41.30      A    C  
ATOM   3605  C   TYR A 362     162.468 154.359 141.964  1.00 51.13      A    C  
ATOM   3606  O   TYR A 362     162.977 154.533 140.857  1.00 58.72      A    O  
ATOM   3607  CB  TYR A 362     163.687 152.848 143.592  1.00 43.94      A    C  
ATOM   3608  CG  TYR A 362     165.010 152.618 144.302  1.00 46.30      A    C  
ATOM   3609  CD1 TYR A 362     166.221 152.813 143.604  1.00 48.97      A    C  
ATOM   3610  CD2 TYR A 362     165.043 152.162 145.636  1.00 51.62      A    C  
ATOM   3611  CE1 TYR A 362     167.453 152.553 144.233  1.00 51.65      A    C  
ATOM   3612  CE2 TYR A 362     166.276 151.906 146.268  1.00 50.84      A    C  
ATOM   3613  CZ  TYR A 362     167.482 152.095 145.564  1.00 56.27      A    C  
ATOM   3614  OH  TYR A 362     168.677 151.827 146.166  1.00 62.40      A    O  
ATOM   3615  H   TYR A 362     162.535 154.513 145.136  1.00  0.00           H  
ATOM   3616  HH  TYR A 362     168.588 151.628 147.102  1.00  0.00           H  
ATOM   3617  N   ASP A 363     161.148 154.212 142.172  1.00 54.05      A    N  
ATOM   3618  CA  ASP A 363     160.141 154.193 141.105  1.00 50.12      A    C  
ATOM   3619  C   ASP A 363     159.904 155.578 140.486  1.00 51.10      A    C  
ATOM   3620  O   ASP A 363     159.862 155.682 139.260  1.00 54.90      A    O  
ATOM   3621  CB  ASP A 363     158.784 153.577 141.534  1.00 55.50      A    C  
ATOM   3622  CG  ASP A 363     158.786 152.099 141.964  1.00 64.66      A    C  
ATOM   3623  OD1 ASP A 363     159.866 151.472 142.036  1.00 61.56      A    O  
ATOM   3624  OD2 ASP A 363     157.668 151.592 142.202  1.00 67.73      A    O1-
ATOM   3625  H   ASP A 363     160.806 154.055 143.110  1.00  0.00           H  
ATOM   3626  N   SER A 364     159.747 156.604 141.339  1.00 51.31      A    N  
ATOM   3627  CA  SER A 364     159.442 157.975 140.932  1.00 46.06      A    C  
ATOM   3628  C   SER A 364     160.600 158.648 140.181  1.00 45.62      A    C  
ATOM   3629  O   SER A 364     160.365 159.203 139.110  1.00 56.48      A    O  
ATOM   3630  CB  SER A 364     159.017 158.809 142.153  1.00 44.26      A    C  
ATOM   3631  OG  SER A 364     157.698 158.479 142.539  1.00 53.14      A    O  
ATOM   3632  H   SER A 364     159.772 156.434 142.337  1.00  0.00           H  
ATOM   3633  HG  SER A 364     157.458 159.015 143.299  1.00  0.00           H  
ATOM   3634  N   LEU A 365     161.827 158.552 140.727  1.00 43.51      A    N  
ATOM   3635  CA  LEU A 365     163.035 159.086 140.090  1.00 46.60      A    C  
ATOM   3636  C   LEU A 365     163.445 158.289 138.841  1.00 51.57      A    C  
ATOM   3637  O   LEU A 365     163.948 158.897 137.899  1.00 58.56      A    O  
ATOM   3638  CB  LEU A 365     164.202 159.150 141.099  1.00 47.13      A    C  
ATOM   3639  CG  LEU A 365     163.980 160.105 142.295  1.00 47.84      A    C  
ATOM   3640  CD1 LEU A 365     165.119 159.961 143.322  1.00 52.35      A    C  
ATOM   3641  CD2 LEU A 365     163.782 161.576 141.871  1.00 47.64      A    C  
ATOM   3642  H   LEU A 365     161.957 158.066 141.604  1.00  0.00           H  
ATOM   3643  N   GLY A 366     163.186 156.968 138.827  1.00 47.92      A    N  
ATOM   3644  CA  GLY A 366     163.448 156.092 137.682  1.00 47.77      A    C  
ATOM   3645  C   GLY A 366     162.548 156.433 136.482  1.00 57.11      A    C  
ATOM   3646  O   GLY A 366     163.003 156.334 135.343  1.00 61.13      A    O  
ATOM   3647  H   GLY A 366     162.775 156.535 139.643  1.00  0.00           H  
ATOM   3648  N   ALA A 367     161.301 156.871 136.736  1.00 59.38      A    N  
ATOM   3649  CA  ALA A 367     160.363 157.349 135.720  1.00 52.26      A    C  
ATOM   3650  C   ALA A 367     160.723 158.747 135.187  1.00 57.71      A    C  
ATOM   3651  O   ALA A 367     160.615 158.962 133.982  1.00 63.76      A    O  
ATOM   3652  CB  ALA A 367     158.937 157.332 136.295  1.00 44.54      A    C  
ATOM   3653  H   ALA A 367     160.978 156.917 137.693  1.00  0.00           H  
ATOM   3654  N   ILE A 368     161.156 159.657 136.079  1.00 48.88      A    N  
ATOM   3655  CA  ILE A 368     161.535 161.038 135.754  1.00 38.27      A    C  
ATOM   3656  C   ILE A 368     162.798 161.128 134.870  1.00 48.02      A    C  
ATOM   3657  O   ILE A 368     162.804 161.921 133.929  1.00 64.53      A    O  
ATOM   3658  CB  ILE A 368     161.699 161.905 137.044  1.00 48.97      A    C  
ATOM   3659  CG1 ILE A 368     160.327 162.142 137.722  1.00 53.16      A    C  
ATOM   3660  CG2 ILE A 368     162.418 163.264 136.862  1.00 47.03      A    C  
ATOM   3661  CD1 ILE A 368     160.402 162.450 139.226  1.00 55.39      A    C  
ATOM   3662  H   ILE A 368     161.209 159.403 137.056  1.00  0.00           H  
ATOM   3663  N   ASN A 369     163.814 160.292 135.154  1.00 53.75      A    N  
ATOM   3664  CA  ASN A 369     165.034 160.162 134.346  1.00 56.97      A    C  
ATOM   3665  C   ASN A 369     164.764 159.519 132.975  1.00 59.53      A    C  
ATOM   3666  O   ASN A 369     165.371 159.956 132.000  1.00 63.35      A    O  
ATOM   3667  CB  ASN A 369     166.099 159.365 135.136  1.00 57.25      A    C  
ATOM   3668  CG  ASN A 369     166.856 160.225 136.153  1.00 63.98      A    C  
ATOM   3669  ND2 ASN A 369     166.457 160.183 137.424  1.00 66.98      A    N  
ATOM   3670  OD1 ASN A 369     167.806 160.916 135.793  1.00 70.23      A    O  
ATOM   3671  H   ASN A 369     163.737 159.673 135.951  1.00  0.00           H  
ATOM   3672 HD22 ASN A 369     166.938 160.729 138.122  1.00  0.00           H  
ATOM   3673 HD21 ASN A 369     165.660 159.618 137.692  1.00  0.00           H  
ATOM   3674  N   LYS A 370     163.845 158.539 132.905  1.00 56.89      A    N  
ATOM   3675  CA  LYS A 370     163.442 157.877 131.658  1.00 54.32      A    C  
ATOM   3676  C   LYS A 370     162.705 158.830 130.696  1.00 58.88      A    C  
ATOM   3677  O   LYS A 370     162.951 158.781 129.490  1.00 56.30      A    O  
ATOM   3678  CB  LYS A 370     162.599 156.636 132.014  1.00 52.23      A    C  
ATOM   3679  CG  LYS A 370     162.257 155.710 130.829  1.00 64.40      A    C  
ATOM   3680  CD  LYS A 370     161.315 154.545 131.202  1.00 62.69      A    C  
ATOM   3681  CE  LYS A 370     161.748 153.672 132.400  1.00 63.84      A    C  
ATOM   3682  NZ  LYS A 370     163.053 153.015 132.192  1.00 66.91      A    N1+
ATOM   3683  H   LYS A 370     163.379 158.231 133.746  1.00  0.00           H  
ATOM   3684  HZ1 LYS A 370     163.767 153.718 132.063  1.00  0.00           H  
ATOM   3685  HZ2 LYS A 370     163.280 152.451 132.999  1.00  0.00           H  
ATOM   3686  HZ3 LYS A 370     163.010 152.427 131.372  1.00  0.00           H  
ATOM   3687  N   ILE A 371     161.846 159.699 131.257  1.00 58.68      A    N  
ATOM   3688  CA  ILE A 371     161.125 160.750 130.537  1.00 52.28      A    C  
ATOM   3689  C   ILE A 371     162.052 161.896 130.079  1.00 51.22      A    C  
ATOM   3690  O   ILE A 371     161.832 162.426 128.991  1.00 64.76      A    O  
ATOM   3691  CB  ILE A 371     159.934 161.301 131.384  1.00 46.45      A    C  
ATOM   3692  CG1 ILE A 371     158.837 160.216 131.516  1.00 45.40      A    C  
ATOM   3693  CG2 ILE A 371     159.310 162.619 130.867  1.00 54.22      A    C  
ATOM   3694  CD1 ILE A 371     157.865 160.429 132.685  1.00 49.66      A    C  
ATOM   3695  H   ILE A 371     161.688 159.660 132.255  1.00  0.00           H  
ATOM   3696  N   GLN A 372     163.089 162.223 130.875  1.00 48.73      A    N  
ATOM   3697  CA  GLN A 372     164.116 163.215 130.540  1.00 50.00      A    C  
ATOM   3698  C   GLN A 372     164.944 162.821 129.301  1.00 62.38      A    C  
ATOM   3699  O   GLN A 372     165.223 163.687 128.472  1.00 73.50      A    O  
ATOM   3700  CB  GLN A 372     165.007 163.476 131.775  1.00 54.96      A    C  
ATOM   3701  CG  GLN A 372     166.071 164.575 131.571  1.00 53.28      A    C  
ATOM   3702  CD  GLN A 372     166.977 164.764 132.788  1.00 67.05      A    C  
ATOM   3703  NE2 GLN A 372     168.245 165.096 132.542  1.00 63.18      A    N  
ATOM   3704  OE1 GLN A 372     166.542 164.649 133.932  1.00 75.05      A    O  
ATOM   3705  H   GLN A 372     163.202 161.748 131.760  1.00  0.00           H  
ATOM   3706 HE22 GLN A 372     168.888 165.254 133.304  1.00  0.00           H  
ATOM   3707 HE21 GLN A 372     168.568 165.215 131.593  1.00  0.00           H  
ATOM   3708  N   ASP A 373     165.286 161.525 129.184  1.00 66.27      A    N  
ATOM   3709  CA  ASP A 373     165.994 160.941 128.037  1.00 61.33      A    C  
ATOM   3710  C   ASP A 373     165.182 161.015 126.732  1.00 66.40      A    C  
ATOM   3711  O   ASP A 373     165.769 161.282 125.684  1.00 64.29      A    O  
ATOM   3712  CB  ASP A 373     166.451 159.479 128.285  1.00 61.50      A    C  
ATOM   3713  CG  ASP A 373     167.337 159.236 129.521  1.00 75.02      A    C  
ATOM   3714  OD1 ASP A 373     168.022 160.182 129.972  1.00 74.83      A    O  
ATOM   3715  OD2 ASP A 373     167.416 158.052 129.919  1.00 80.19      A    O1-
ATOM   3716  H   ASP A 373     165.050 160.884 129.929  1.00  0.00           H  
ATOM   3717  N   PHE A 374     163.853 160.817 126.823  1.00 61.58      A    N  
ATOM   3718  CA  PHE A 374     162.915 160.968 125.707  1.00 53.68      A    C  
ATOM   3719  C   PHE A 374     162.776 162.433 125.247  1.00 61.51      A    C  
ATOM   3720  O   PHE A 374     162.714 162.679 124.043  1.00 70.64      A    O  
ATOM   3721  CB  PHE A 374     161.558 160.329 126.077  1.00 57.20      A    C  
ATOM   3722  CG  PHE A 374     160.520 160.321 124.966  1.00 60.28      A    C  
ATOM   3723  CD1 PHE A 374     160.549 159.304 123.987  1.00 60.79      A    C  
ATOM   3724  CD2 PHE A 374     159.636 161.409 124.794  1.00 63.72      A    C  
ATOM   3725  CE1 PHE A 374     159.676 159.350 122.909  1.00 58.99      A    C  
ATOM   3726  CE2 PHE A 374     158.781 161.442 123.700  1.00 59.12      A    C  
ATOM   3727  CZ  PHE A 374     158.797 160.415 122.766  1.00 56.06      A    C  
ATOM   3728  H   PHE A 374     163.447 160.600 127.723  1.00  0.00           H  
ATOM   3729  N   LEU A 375     162.776 163.367 126.215  1.00 54.76      A    N  
ATOM   3730  CA  LEU A 375     162.719 164.821 126.030  1.00 50.32      A    C  
ATOM   3731  C   LEU A 375     164.002 165.437 125.428  1.00 55.47      A    C  
ATOM   3732  O   LEU A 375     163.978 166.626 125.111  1.00 60.24      A    O  
ATOM   3733  CB  LEU A 375     162.341 165.490 127.380  1.00 48.52      A    C  
ATOM   3734  CG  LEU A 375     160.854 165.901 127.511  1.00 56.91      A    C  
ATOM   3735  CD1 LEU A 375     159.856 164.740 127.293  1.00 58.64      A    C  
ATOM   3736  CD2 LEU A 375     160.606 166.641 128.845  1.00 57.40      A    C  
ATOM   3737  H   LEU A 375     162.826 163.060 127.178  1.00  0.00           H  
ATOM   3738  N   GLN A 376     165.074 164.642 125.260  1.00 61.84      A    N  
ATOM   3739  CA  GLN A 376     166.375 165.073 124.741  1.00 62.97      A    C  
ATOM   3740  C   GLN A 376     166.797 164.350 123.443  1.00 69.88      A    C  
ATOM   3741  O   GLN A 376     167.934 164.535 123.008  1.00 73.50      A    O  
ATOM   3742  CB  GLN A 376     167.425 164.960 125.870  1.00 63.53      A    C  
ATOM   3743  CG  GLN A 376     167.214 166.009 126.987  1.00 68.11      A    C  
ATOM   3744  CD  GLN A 376     168.264 165.947 128.098  1.00 73.93      A    C  
ATOM   3745  NE2 GLN A 376     168.573 164.747 128.595  1.00 68.94      A    N  
ATOM   3746  OE1 GLN A 376     168.787 166.978 128.514  1.00 74.69      A    O  
ATOM   3747  H   GLN A 376     165.017 163.676 125.553  1.00  0.00           H  
ATOM   3748 HE22 GLN A 376     169.278 164.660 129.311  1.00  0.00           H  
ATOM   3749 HE21 GLN A 376     168.113 163.917 128.249  1.00  0.00           H  
ATOM   3750  N   LYS A 377     165.883 163.586 122.814  1.00 71.77      A    N  
ATOM   3751  CA  LYS A 377     166.077 162.960 121.496  1.00 69.24      A    C  
ATOM   3752  C   LYS A 377     166.126 163.986 120.344  1.00 72.19      A    C  
ATOM   3753  O   LYS A 377     165.648 165.110 120.506  1.00 72.94      A    O  
ATOM   3754  CB  LYS A 377     164.949 161.933 121.256  1.00 67.51      A    C  
ATOM   3755  CG  LYS A 377     165.070 160.684 122.143  1.00 67.73      A    C  
ATOM   3756  CD  LYS A 377     164.006 159.620 121.817  1.00 70.50      A    C  
ATOM   3757  CE  LYS A 377     164.113 158.334 122.660  1.00 73.98      A    C  
ATOM   3758  NZ  LYS A 377     165.330 157.555 122.362  1.00 75.04      A    N1+
ATOM   3759  H   LYS A 377     164.971 163.466 123.230  1.00  0.00           H  
ATOM   3760  HZ1 LYS A 377     166.146 158.116 122.559  1.00  0.00           H  
ATOM   3761  HZ2 LYS A 377     165.348 156.725 122.937  1.00  0.00           H  
ATOM   3762  HZ3 LYS A 377     165.331 157.288 121.388  1.00  0.00           H  
ATOM   3763  N   GLN A 378     166.680 163.568 119.189  1.00 81.43      A    N  
ATOM   3764  CA  GLN A 378     166.729 164.369 117.959  1.00 82.25      A    C  
ATOM   3765  C   GLN A 378     165.331 164.723 117.426  1.00 82.99      A    C  
ATOM   3766  O   GLN A 378     164.478 163.839 117.327  1.00 82.30      A    O  
ATOM   3767  CB  GLN A 378     167.517 163.630 116.858  1.00 83.57      A    C  
ATOM   3768  CG  GLN A 378     169.031 163.532 117.120  1.00 84.65      A    C  
ATOM   3769  CD  GLN A 378     169.804 162.982 115.916  1.00 86.42      A    C  
ATOM   3770  NE2 GLN A 378     171.104 163.276 115.848  1.00 84.43      A    N  
ATOM   3771  OE1 GLN A 378     169.249 162.290 115.063  1.00 88.00      A    O  
ATOM   3772  H   GLN A 378     167.056 162.634 119.125  1.00  0.00           H  
ATOM   3773 HE22 GLN A 378     171.657 162.938 115.074  1.00  0.00           H  
ATOM   3774 HE21 GLN A 378     171.541 163.842 116.561  1.00  0.00           H  
ATOM   3775  N   GLU A 379     165.157 166.002 117.062  1.00 85.45      A    N  
ATOM   3776  CA  GLU A 379     163.950 166.526 116.429  1.00 84.10      A    C  
ATOM   3777  C   GLU A 379     164.134 166.665 114.912  1.00 83.95      A    C  
ATOM   3778  O   GLU A 379     165.259 166.795 114.427  1.00 84.49      A    O  
ATOM   3779  CB  GLU A 379     163.589 167.896 117.039  1.00 82.54      A    C  
ATOM   3780  CG  GLU A 379     163.187 167.822 118.528  1.00 86.93      A    C  
ATOM   3781  CD  GLU A 379     162.680 169.142 119.138  1.00 89.93      A    C  
ATOM   3782  OE1 GLU A 379     162.708 170.189 118.453  1.00 93.43      A    O  
ATOM   3783  OE2 GLU A 379     162.255 169.077 120.312  1.00 86.71      A    O1-
ATOM   3784  H   GLU A 379     165.915 166.660 117.169  1.00  0.00           H  
ATOM   3785  N   TYR A 380     162.993 166.673 114.206  1.00 85.03      A    N  
ATOM   3786  CA  TYR A 380     162.859 167.011 112.793  1.00 80.10      A    C  
ATOM   3787  C   TYR A 380     163.266 168.475 112.542  1.00 83.47      A    C  
ATOM   3788  O   TYR A 380     162.699 169.375 113.163  1.00 87.48      A    O  
ATOM   3789  CB  TYR A 380     161.403 166.720 112.361  1.00 81.15      A    C  
ATOM   3790  CG  TYR A 380     161.004 167.242 110.989  1.00 85.05      A    C  
ATOM   3791  CD1 TYR A 380     161.396 166.549 109.825  1.00 86.44      A    C  
ATOM   3792  CD2 TYR A 380     160.253 168.432 110.874  1.00 86.25      A    C  
ATOM   3793  CE1 TYR A 380     161.038 167.043 108.556  1.00 85.66      A    C  
ATOM   3794  CE2 TYR A 380     159.894 168.923 109.605  1.00 84.60      A    C  
ATOM   3795  CZ  TYR A 380     160.286 168.229 108.445  1.00 84.62      A    C  
ATOM   3796  OH  TYR A 380     159.930 168.709 107.218  1.00 81.72      A    O  
ATOM   3797  H   TYR A 380     162.120 166.561 114.707  1.00  0.00           H  
ATOM   3798  HH  TYR A 380     160.155 168.121 106.490  1.00  0.00           H  
ATOM   3799  N   LYS A 381     164.229 168.670 111.629  1.00 96.47      A    N  
ATOM   3800  CA  LYS A 381     164.738 169.982 111.239  1.00 96.59      A    C  
ATOM   3801  C   LYS A 381     163.851 170.540 110.116  1.00100.55      A    C  
ATOM   3802  O   LYS A 381     164.057 170.199 108.951  1.00101.62      A    O  
ATOM   3803  CB  LYS A 381     166.228 169.828 110.843  1.00 95.44      A    C  
ATOM   3804  CG  LYS A 381     167.046 171.135 110.747  1.00 97.78      A    C  
ATOM   3805  CD  LYS A 381     166.820 171.978 109.479  1.00 99.31      A    C  
ATOM   3806  CE  LYS A 381     167.812 173.150 109.385  1.00101.30      A    C  
ATOM   3807  NZ  LYS A 381     167.607 173.950 108.165  1.00102.69      A    N1+
ATOM   3808  H   LYS A 381     164.642 167.878 111.157  1.00  0.00           H  
ATOM   3809  HZ1 LYS A 381     166.671 174.328 108.163  1.00  0.00           H  
ATOM   3810  HZ2 LYS A 381     168.274 174.708 108.142  1.00  0.00           H  
ATOM   3811  HZ3 LYS A 381     167.737 173.365 107.351  1.00  0.00           H  
ATOM   3812  N   THR A 382     162.880 171.390 110.495  1.00111.52      A    N  
ATOM   3813  CA  THR A 382     162.034 172.132 109.560  1.00111.23      A    C  
ATOM   3814  C   THR A 382     162.853 173.222 108.834  1.00111.72      A    C  
ATOM   3815  O   THR A 382     163.284 174.195 109.454  1.00109.03      A    O  
ATOM   3816  CB  THR A 382     160.762 172.720 110.243  1.00  0.00           C  
ATOM   3817  OG1 THR A 382     160.008 173.493 109.325  1.00  0.00           O  
ATOM   3818  CG2 THR A 382     161.000 173.590 111.492  1.00  0.00           C  
ATOM   3819  H   THR A 382     162.755 171.599 111.475  1.00  0.00           H  
ATOM   3820  HG1 THR A 382     159.342 173.988 109.808  1.00  0.00           H  
ATOM   3821  N   LEU A 383     163.091 172.993 107.533  1.00118.34      A    N  
ATOM   3822  CA  LEU A 383     163.923 173.830 106.664  1.00118.38      A    C  
ATOM   3823  C   LEU A 383     163.092 174.823 105.830  1.00120.45      A    C  
ATOM   3824  O   LEU A 383     163.479 175.143 104.707  1.00120.98      A    O  
ATOM   3825  CB  LEU A 383     164.909 172.928 105.871  1.00  0.00           C  
ATOM   3826  CG  LEU A 383     164.317 171.813 104.964  1.00  0.00           C  
ATOM   3827  CD1 LEU A 383     163.799 172.332 103.607  1.00  0.00           C  
ATOM   3828  CD2 LEU A 383     165.340 170.672 104.756  1.00  0.00           C  
ATOM   3829  H   LEU A 383     162.708 172.163 107.105  1.00  0.00           H  
ATOM   3830  N   GLU A 384     161.980 175.314 106.408  1.00123.88      A    N  
ATOM   3831  CA  GLU A 384     161.038 176.260 105.807  1.00122.73      A    C  
ATOM   3832  C   GLU A 384     161.697 177.569 105.323  1.00124.67      A    C  
ATOM   3833  O   GLU A 384     162.607 178.085 105.973  1.00124.51      A    O  
ATOM   3834  CB  GLU A 384     159.887 176.531 106.805  1.00  0.00           C  
ATOM   3835  CG  GLU A 384     160.294 177.246 108.121  1.00  0.00           C  
ATOM   3836  CD  GLU A 384     159.147 177.537 109.106  1.00  0.00           C  
ATOM   3837  OE1 GLU A 384     157.996 177.119 108.846  1.00  0.00           O  
ATOM   3838  OE2 GLU A 384     159.450 178.190 110.129  1.00  0.00           O1-
ATOM   3839  H   GLU A 384     161.748 175.012 107.344  1.00  0.00           H  
ATOM   3840  N   TYR A 385     161.188 178.073 104.190  1.00128.54      A    N  
ATOM   3841  CA  TYR A 385     161.558 179.352 103.591  1.00126.92      A    C  
ATOM   3842  C   TYR A 385     160.290 180.185 103.388  1.00127.53      A    C  
ATOM   3843  O   TYR A 385     159.278 179.660 102.923  1.00124.91      A    O  
ATOM   3844  CB  TYR A 385     162.273 179.111 102.245  1.00  0.00           C  
ATOM   3845  CG  TYR A 385     163.745 178.764 102.375  1.00  0.00           C  
ATOM   3846  CD1 TYR A 385     164.702 179.798 102.447  1.00  0.00           C  
ATOM   3847  CD2 TYR A 385     164.164 177.419 102.430  1.00  0.00           C  
ATOM   3848  CE1 TYR A 385     166.069 179.490 102.578  1.00  0.00           C  
ATOM   3849  CE2 TYR A 385     165.532 177.111 102.566  1.00  0.00           C  
ATOM   3850  CZ  TYR A 385     166.485 178.146 102.639  1.00  0.00           C  
ATOM   3851  OH  TYR A 385     167.811 177.847 102.767  1.00  0.00           O  
ATOM   3852  H   TYR A 385     160.442 177.578 103.725  1.00  0.00           H  
ATOM   3853  HH  TYR A 385     168.368 178.626 102.823  1.00  0.00           H  
ATOM   3854  N   ASN A 386     160.394 181.485 103.707  1.00132.73      A    N  
ATOM   3855  CA  ASN A 386     159.342 182.485 103.507  1.00132.90      A    C  
ATOM   3856  C   ASN A 386     159.031 182.719 102.013  1.00131.33      A    C  
ATOM   3857  O   ASN A 386     157.864 182.891 101.661  1.00126.49      A    O  
ATOM   3858  CB  ASN A 386     159.770 183.784 104.233  1.00  0.00           C  
ATOM   3859  CG  ASN A 386     158.707 184.887 104.233  1.00  0.00           C  
ATOM   3860  OD1 ASN A 386     158.774 185.816 103.432  1.00  0.00           O  
ATOM   3861  ND2 ASN A 386     157.727 184.792 105.134  1.00  0.00           N  
ATOM   3862  H   ASN A 386     161.262 181.830 104.093  1.00  0.00           H  
ATOM   3863 HD22 ASN A 386     157.009 185.501 105.170  1.00  0.00           H  
ATOM   3864 HD21 ASN A 386     157.698 184.022 105.786  1.00  0.00           H  
ATOM   3865  N   LEU A 387     160.078 182.696 101.170  1.00125.46      A    N  
ATOM   3866  CA  LEU A 387     159.996 182.924  99.730  1.00123.32      A    C  
ATOM   3867  C   LEU A 387     161.219 182.292  99.040  1.00123.91      A    C  
ATOM   3868  O   LEU A 387     162.209 181.973  99.701  1.00122.12      A    O  
ATOM   3869  CB  LEU A 387     159.882 184.451  99.467  1.00  0.00           C  
ATOM   3870  CG  LEU A 387     159.232 184.848  98.122  1.00  0.00           C  
ATOM   3871  CD1 LEU A 387     157.776 184.343  98.006  1.00  0.00           C  
ATOM   3872  CD2 LEU A 387     159.342 186.370  97.884  1.00  0.00           C  
ATOM   3873  H   LEU A 387     161.006 182.522 101.529  1.00  0.00           H  
ATOM   3874  N   THR A 388     161.125 182.131  97.712  1.00128.03      A    N  
ATOM   3875  CA  THR A 388     162.194 181.616  96.857  1.00127.69      A    C  
ATOM   3876  C   THR A 388     162.088 182.263  95.452  1.00126.52      A    C  
ATOM   3877  O   THR A 388     161.259 183.151  95.248  1.00126.99      A    O  
ATOM   3878  CB  THR A 388     162.143 180.055  96.790  1.00  0.00           C  
ATOM   3879  OG1 THR A 388     163.373 179.527  96.331  1.00  0.00           O  
ATOM   3880  CG2 THR A 388     161.041 179.478  95.879  1.00  0.00           C  
ATOM   3881  H   THR A 388     160.294 182.440  97.228  1.00  0.00           H  
ATOM   3882  HG1 THR A 388     164.041 179.685  97.003  1.00  0.00           H  
ATOM   3883  N   THR A 389     162.913 181.798  94.499  1.00126.71      A    N  
ATOM   3884  CA  THR A 389     162.929 182.196  93.084  1.00130.07      A    C  
ATOM   3885  C   THR A 389     161.748 181.626  92.241  1.00130.83      A    C  
ATOM   3886  O   THR A 389     161.788 181.709  91.014  1.00128.98      A    O  
ATOM   3887  CB  THR A 389     164.275 181.760  92.439  1.00  0.00           C  
ATOM   3888  OG1 THR A 389     164.434 180.354  92.492  1.00  0.00           O  
ATOM   3889  CG2 THR A 389     165.502 182.403  93.103  1.00  0.00           C  
ATOM   3890  H   THR A 389     163.547 181.045  94.732  1.00  0.00           H  
ATOM   3891  HG1 THR A 389     165.195 180.110  91.958  1.00  0.00           H  
ATOM   3892  N   THR A 390     160.707 181.092  92.909  1.00125.50      A    N  
ATOM   3893  CA  THR A 390     159.453 180.509  92.401  1.00124.42      A    C  
ATOM   3894  C   THR A 390     159.584 179.144  91.681  1.00125.16      A    C  
ATOM   3895  O   THR A 390     158.558 178.505  91.445  1.00126.76      A    O  
ATOM   3896  CB  THR A 390     158.604 181.487  91.530  1.00124.25      A    C  
ATOM   3897  CG2 THR A 390     158.500 182.914  92.095  1.00124.56      A    C  
ATOM   3898  OG1 THR A 390     158.984 181.522  90.166  1.00121.53      A    O  
ATOM   3899  H   THR A 390     160.773 181.096  93.917  1.00  0.00           H  
ATOM   3900  HG1 THR A 390     159.904 181.803  90.118  1.00  0.00           H  
ATOM   3901  N   GLU A 391     160.819 178.701  91.399  1.00114.63      A    N  
ATOM   3902  CA  GLU A 391     161.147 177.391  90.838  1.00111.50      A    C  
ATOM   3903  C   GLU A 391     161.709 176.482  91.944  1.00111.37      A    C  
ATOM   3904  O   GLU A 391     162.256 176.974  92.934  1.00112.08      A    O  
ATOM   3905  CB  GLU A 391     162.160 177.586  89.684  1.00110.67      A    C  
ATOM   3906  CG  GLU A 391     163.519 178.210  90.090  1.00110.57      A    C  
ATOM   3907  CD  GLU A 391     164.527 178.424  88.950  1.00115.36      A    C  
ATOM   3908  OE1 GLU A 391     164.127 178.364  87.767  1.00118.15      A    O  
ATOM   3909  OE2 GLU A 391     165.708 178.663  89.289  1.00114.53      A    O1-
ATOM   3910  H   GLU A 391     161.613 179.279  91.636  1.00  0.00           H  
ATOM   3911  N   VAL A 392     161.591 175.165  91.722  1.00104.88      A    N  
ATOM   3912  CA  VAL A 392     162.214 174.134  92.552  1.00101.37      A    C  
ATOM   3913  C   VAL A 392     163.433 173.570  91.795  1.00105.15      A    C  
ATOM   3914  O   VAL A 392     163.398 173.488  90.565  1.00105.81      A    O  
ATOM   3915  CB  VAL A 392     161.216 172.982  92.891  1.00 98.58      A    C  
ATOM   3916  CG1 VAL A 392     159.923 173.525  93.529  1.00100.15      A    C  
ATOM   3917  CG2 VAL A 392     160.843 172.047  91.727  1.00103.96      A    C  
ATOM   3918  H   VAL A 392     161.143 174.838  90.875  1.00  0.00           H  
ATOM   3919  N   VAL A 393     164.490 173.200  92.537  1.00101.54      A    N  
ATOM   3920  CA  VAL A 393     165.734 172.686  91.961  1.00100.47      A    C  
ATOM   3921  C   VAL A 393     166.489 171.791  92.963  1.00 99.41      A    C  
ATOM   3922  O   VAL A 393     166.531 172.093  94.157  1.00101.40      A    O  
ATOM   3923  CB  VAL A 393     166.655 173.833  91.427  1.00 99.36      A    C  
ATOM   3924  CG1 VAL A 393     167.095 174.838  92.507  1.00 96.23      A    C  
ATOM   3925  CG2 VAL A 393     167.899 173.341  90.661  1.00100.27      A    C  
ATOM   3926  H   VAL A 393     164.472 173.304  93.543  1.00  0.00           H  
ATOM   3927  N   MET A 394     167.077 170.710  92.425  1.00105.15      A    N  
ATOM   3928  CA  MET A 394     167.988 169.791  93.108  1.00102.90      A    C  
ATOM   3929  C   MET A 394     169.303 169.730  92.317  1.00107.49      A    C  
ATOM   3930  O   MET A 394     169.273 169.805  91.087  1.00104.96      A    O  
ATOM   3931  CB  MET A 394     167.339 168.395  93.219  1.00102.82      A    C  
ATOM   3932  CG  MET A 394     166.218 168.344  94.270  1.00107.20      A    C  
ATOM   3933  SD  MET A 394     165.329 166.769  94.410  1.00120.81      A    S  
ATOM   3934  CE  MET A 394     166.647 165.664  94.965  1.00105.63      A    C  
ATOM   3935  H   MET A 394     166.983 170.555  91.430  1.00  0.00           H  
ATOM   3936  N   GLU A 395     170.428 169.618  93.044  1.00106.53      A    N  
ATOM   3937  CA  GLU A 395     171.782 169.713  92.495  1.00102.44      A    C  
ATOM   3938  C   GLU A 395     172.637 168.565  93.058  1.00101.90      A    C  
ATOM   3939  O   GLU A 395     173.087 168.657  94.201  1.00107.11      A    O  
ATOM   3940  CB  GLU A 395     172.390 171.101  92.832  1.00103.51      A    C  
ATOM   3941  CG  GLU A 395     171.505 172.318  92.457  1.00105.64      A    C  
ATOM   3942  CD  GLU A 395     172.101 173.700  92.781  1.00108.17      A    C  
ATOM   3943  OE1 GLU A 395     173.335 173.808  92.954  1.00106.48      A    O  
ATOM   3944  OE2 GLU A 395     171.293 174.653  92.862  1.00110.22      A    O1-
ATOM   3945  H   GLU A 395     170.365 169.564  94.051  1.00  0.00           H  
ATOM   3946  N   ASN A 396     172.828 167.507  92.244  1.00 94.70      A    N  
ATOM   3947  CA  ASN A 396     173.659 166.310  92.486  1.00 94.86      A    C  
ATOM   3948  C   ASN A 396     173.379 165.628  93.841  1.00 93.75      A    C  
ATOM   3949  O   ASN A 396     174.309 165.358  94.604  1.00 93.55      A    O  
ATOM   3950  CB  ASN A 396     175.164 166.642  92.294  1.00 95.07      A    C  
ATOM   3951  CG  ASN A 396     175.528 166.938  90.838  1.00 99.98      A    C  
ATOM   3952  ND2 ASN A 396     176.031 165.929  90.123  1.00 97.02      A    N  
ATOM   3953  OD1 ASN A 396     175.362 168.061  90.369  1.00100.32      A    O  
ATOM   3954  H   ASN A 396     172.403 167.533  91.328  1.00  0.00           H  
ATOM   3955 HD22 ASN A 396     176.284 166.072  89.157  1.00  0.00           H  
ATOM   3956 HD21 ASN A 396     176.162 165.016  90.540  1.00  0.00           H  
ATOM   3957  N   VAL A 397     172.090 165.404  94.136  1.00 82.28      A    N  
ATOM   3958  CA  VAL A 397     171.649 164.951  95.450  1.00 79.32      A    C  
ATOM   3959  C   VAL A 397     171.817 163.430  95.623  1.00 83.96      A    C  
ATOM   3960  O   VAL A 397     171.374 162.658  94.770  1.00 88.31      A    O  
ATOM   3961  CB  VAL A 397     170.186 165.377  95.741  1.00 78.96      A    C  
ATOM   3962  CG1 VAL A 397     169.640 164.833  97.076  1.00 82.32      A    C  
ATOM   3963  CG2 VAL A 397     170.060 166.914  95.729  1.00 85.62      A    C  
ATOM   3964  H   VAL A 397     171.367 165.632  93.467  1.00  0.00           H  
ATOM   3965  N   THR A 398     172.449 163.060  96.748  1.00 86.90      A    N  
ATOM   3966  CA  THR A 398     172.677 161.688  97.192  1.00 83.59      A    C  
ATOM   3967  C   THR A 398     172.132 161.536  98.623  1.00 84.34      A    C  
ATOM   3968  O   THR A 398     172.315 162.443  99.437  1.00 89.28      A    O  
ATOM   3969  CB  THR A 398     174.196 161.360  97.205  1.00 82.69      A    C  
ATOM   3970  CG2 THR A 398     174.596 159.985  97.775  1.00 80.74      A    C  
ATOM   3971  OG1 THR A 398     174.704 161.445  95.889  1.00 85.42      A    O  
ATOM   3972  H   THR A 398     172.765 163.777  97.388  1.00  0.00           H  
ATOM   3973  HG1 THR A 398     174.665 162.363  95.606  1.00  0.00           H  
ATOM   3974  N   ALA A 399     171.480 160.395  98.903  1.00 74.43      A    N  
ATOM   3975  CA  ALA A 399     170.840 160.106 100.187  1.00 77.76      A    C  
ATOM   3976  C   ALA A 399     170.981 158.625 100.570  1.00 82.20      A    C  
ATOM   3977  O   ALA A 399     171.178 157.776  99.699  1.00 81.58      A    O  
ATOM   3978  CB  ALA A 399     169.360 160.525 100.115  1.00 76.61      A    C  
ATOM   3979  H   ALA A 399     171.401 159.675  98.197  1.00  0.00           H  
ATOM   3980  N   PHE A 400     170.865 158.360 101.883  1.00 80.50      A    N  
ATOM   3981  CA  PHE A 400     170.948 157.035 102.501  1.00 77.42      A    C  
ATOM   3982  C   PHE A 400     169.851 156.904 103.571  1.00 80.07      A    C  
ATOM   3983  O   PHE A 400     169.693 157.823 104.377  1.00 78.65      A    O  
ATOM   3984  CB  PHE A 400     172.329 156.849 103.174  1.00 74.63      A    C  
ATOM   3985  CG  PHE A 400     173.543 156.817 102.260  1.00 77.05      A    C  
ATOM   3986  CD1 PHE A 400     174.186 158.018 101.890  1.00 76.54      A    C  
ATOM   3987  CD2 PHE A 400     173.968 155.605 101.675  1.00 79.95      A    C  
ATOM   3988  CE1 PHE A 400     175.269 157.989 101.022  1.00 76.82      A    C  
ATOM   3989  CE2 PHE A 400     175.059 155.596 100.815  1.00 78.86      A    C  
ATOM   3990  CZ  PHE A 400     175.711 156.781 100.497  1.00 76.45      A    C  
ATOM   3991  H   PHE A 400     170.691 159.121 102.525  1.00  0.00           H  
ATOM   3992  N   TRP A 401     169.171 155.742 103.612  1.00 77.32      A    N  
ATOM   3993  CA  TRP A 401     168.276 155.355 104.714  1.00 78.89      A    C  
ATOM   3994  C   TRP A 401     169.019 154.832 105.962  1.00 78.45      A    C  
ATOM   3995  O   TRP A 401     168.397 154.743 107.020  1.00 75.61      A    O  
ATOM   3996  CB  TRP A 401     167.209 154.341 104.241  1.00 75.77      A    C  
ATOM   3997  CG  TRP A 401     166.078 154.892 103.419  1.00 75.48      A    C  
ATOM   3998  CD1 TRP A 401     165.772 154.546 102.148  1.00 74.74      A    C  
ATOM   3999  CD2 TRP A 401     165.071 155.874 103.815  1.00 75.32      A    C  
ATOM   4000  CE2 TRP A 401     164.193 156.096 102.710  1.00 74.83      A    C  
ATOM   4001  CE3 TRP A 401     164.807 156.605 104.998  1.00 74.15      A    C  
ATOM   4002  NE1 TRP A 401     164.670 155.261 101.724  1.00 73.60      A    N  
ATOM   4003  CZ2 TRP A 401     163.121 157.004 102.770  1.00 74.17      A    C  
ATOM   4004  CZ3 TRP A 401     163.734 157.517 105.071  1.00 73.87      A    C  
ATOM   4005  CH2 TRP A 401     162.893 157.720 103.959  1.00 75.45      A    C  
ATOM   4006  H   TRP A 401     169.341 155.035 102.912  1.00  0.00           H  
ATOM   4007  HE1 TRP A 401     164.277 155.169 100.795  1.00  0.00           H  
ATOM   4008  N   GLU A 402     170.330 154.536 105.846  1.00100.25      A    N  
ATOM   4009  CA  GLU A 402     171.220 154.103 106.936  1.00 97.43      A    C  
ATOM   4010  C   GLU A 402     171.627 155.350 107.702  1.00 98.62      A    C  
ATOM   4011  O   GLU A 402     172.399 155.326 108.659  1.00 96.58      A    O  
ATOM   4012  CB  GLU A 402     172.467 153.383 106.353  1.00 99.38      A    C  
ATOM   4013  CG  GLU A 402     172.190 151.994 105.728  1.00100.06      A    C  
ATOM   4014  CD  GLU A 402     171.926 150.837 106.711  1.00105.97      A    C  
ATOM   4015  OE1 GLU A 402     171.981 151.050 107.944  1.00106.29      A    O  
ATOM   4016  OE2 GLU A 402     171.679 149.724 106.197  1.00105.02      A    O1-
ATOM   4017  H   GLU A 402     170.765 154.618 104.939  1.00  0.00           H  
ATOM   4018  HXT GLU A 402     171.194 156.288 107.355  1.00  0.00           H  
ATOM   4019  N   GLY A 437     175.241 148.970 101.513  1.00114.54      A    N  
ATOM   4020  CA  GLY A 437     176.232 149.955 101.131  1.00117.01      A    C  
ATOM   4021  C   GLY A 437     175.853 150.742  99.856  1.00116.87      A    C  
ATOM   4022  O   GLY A 437     176.623 151.614  99.449  1.00115.94      A    O  
ATOM   4023  H1  GLY A 437     175.642 148.292 102.146  1.00  0.00           H  
ATOM   4024  H2  GLY A 437     174.486 149.406 102.024  1.00  0.00           H  
ATOM   4025  N   THR A 438     174.703 150.454  99.220  1.00111.94      A    N  
ATOM   4026  CA  THR A 438     174.217 151.112  98.006  1.00112.17      A    C  
ATOM   4027  C   THR A 438     173.450 152.408  98.374  1.00111.30      A    C  
ATOM   4028  O   THR A 438     172.552 152.337  99.215  1.00109.75      A    O  
ATOM   4029  CB  THR A 438     173.226 150.168  97.270  1.00112.91      A    C  
ATOM   4030  CG2 THR A 438     172.519 150.770  96.039  1.00108.91      A    C  
ATOM   4031  OG1 THR A 438     173.935 149.025  96.831  1.00112.68      A    O  
ATOM   4032  H   THR A 438     174.108 149.736  99.609  1.00  0.00           H  
ATOM   4033  HG1 THR A 438     174.281 148.565  97.600  1.00  0.00           H  
ATOM   4034  N   PRO A 439     173.796 153.563  97.751  1.00 99.97      A    N  
ATOM   4035  CA  PRO A 439     173.044 154.816  97.944  1.00 97.59      A    C  
ATOM   4036  C   PRO A 439     171.638 154.755  97.318  1.00100.86      A    C  
ATOM   4037  O   PRO A 439     171.492 154.318  96.176  1.00102.25      A    O  
ATOM   4038  CB  PRO A 439     173.934 155.875  97.276  1.00 95.38      A    C  
ATOM   4039  CG  PRO A 439     174.667 155.127  96.180  1.00 95.65      A    C  
ATOM   4040  CD  PRO A 439     174.886 153.745  96.787  1.00 97.88      A    C  
ATOM   4041  N   VAL A 440     170.638 155.185  98.103  1.00 83.23      A    N  
ATOM   4042  CA  VAL A 440     169.211 155.199  97.757  1.00 77.75      A    C  
ATOM   4043  C   VAL A 440     168.901 156.106  96.548  1.00 79.94      A    C  
ATOM   4044  O   VAL A 440     168.074 155.740  95.714  1.00 84.15      A    O  
ATOM   4045  CB  VAL A 440     168.367 155.694  98.968  1.00 76.14      A    C  
ATOM   4046  CG1 VAL A 440     166.849 155.795  98.703  1.00 74.79      A    C  
ATOM   4047  CG2 VAL A 440     168.607 154.814 100.207  1.00 83.99      A    C  
ATOM   4048  H   VAL A 440     170.863 155.547  99.019  1.00  0.00           H  
ATOM   4049  N   LEU A 441     169.605 157.245  96.477  1.00 85.78      A    N  
ATOM   4050  CA  LEU A 441     169.624 158.176  95.355  1.00 80.00      A    C  
ATOM   4051  C   LEU A 441     171.084 158.576  95.100  1.00 82.83      A    C  
ATOM   4052  O   LEU A 441     171.876 158.593  96.042  1.00 89.16      A    O  
ATOM   4053  CB  LEU A 441     168.776 159.426  95.695  1.00 78.69      A    C  
ATOM   4054  CG  LEU A 441     167.250 159.189  95.808  1.00 80.80      A    C  
ATOM   4055  CD1 LEU A 441     166.530 160.465  96.292  1.00 81.60      A    C  
ATOM   4056  CD2 LEU A 441     166.622 158.621  94.515  1.00 82.89      A    C  
ATOM   4057  H   LEU A 441     170.278 157.442  97.205  1.00  0.00           H  
ATOM   4058  N   LYS A 442     171.404 158.924  93.845  1.00 86.90      A    N  
ATOM   4059  CA  LYS A 442     172.712 159.447  93.449  1.00 84.69      A    C  
ATOM   4060  C   LYS A 442     172.587 160.310  92.187  1.00 90.99      A    C  
ATOM   4061  O   LYS A 442     171.950 159.890  91.220  1.00 96.61      A    O  
ATOM   4062  CB  LYS A 442     173.758 158.317  93.298  1.00 85.14      A    C  
ATOM   4063  CG  LYS A 442     173.384 157.171  92.328  1.00 88.16      A    C  
ATOM   4064  CD  LYS A 442     174.605 156.482  91.695  1.00 93.56      A    C  
ATOM   4065  CE  LYS A 442     175.527 155.785  92.710  1.00 93.09      A    C  
ATOM   4066  NZ  LYS A 442     176.722 155.218  92.061  1.00 90.67      A    N1+
ATOM   4067  H   LYS A 442     170.712 158.862  93.109  1.00  0.00           H  
ATOM   4068  HZ1 LYS A 442     177.246 155.959  91.617  1.00  0.00           H  
ATOM   4069  HZ2 LYS A 442     177.302 154.768  92.755  1.00  0.00           H  
ATOM   4070  HZ3 LYS A 442     176.442 154.541  91.366  1.00  0.00           H  
ATOM   4071  N   ASP A 443     173.205 161.505  92.238  1.00100.92      A    N  
ATOM   4072  CA  ASP A 443     173.266 162.515  91.168  1.00100.41      A    C  
ATOM   4073  C   ASP A 443     171.890 162.908  90.592  1.00 98.62      A    C  
ATOM   4074  O   ASP A 443     171.770 163.157  89.391  1.00 97.54      A    O  
ATOM   4075  CB  ASP A 443     174.307 162.187  90.060  1.00100.61      A    C  
ATOM   4076  CG  ASP A 443     175.759 162.001  90.538  1.00103.89      A    C  
ATOM   4077  OD1 ASP A 443     176.134 162.616  91.562  1.00106.11      A    O  
ATOM   4078  OD2 ASP A 443     176.521 161.360  89.782  1.00103.48      A    O1-
ATOM   4079  H   ASP A 443     173.711 161.749  93.078  1.00  0.00           H  
ATOM   4080  N   ILE A 444     170.871 162.951  91.467  1.00 91.38      A    N  
ATOM   4081  CA  ILE A 444     169.509 163.328  91.108  1.00 87.53      A    C  
ATOM   4082  C   ILE A 444     169.414 164.861  91.069  1.00 90.02      A    C  
ATOM   4083  O   ILE A 444     169.679 165.523  92.075  1.00 93.52      A    O  
ATOM   4084  CB  ILE A 444     168.462 162.760  92.108  1.00 87.34      A    C  
ATOM   4085  CG1 ILE A 444     168.533 161.217  92.211  1.00 85.21      A    C  
ATOM   4086  CG2 ILE A 444     167.015 163.209  91.808  1.00 89.73      A    C  
ATOM   4087  CD1 ILE A 444     168.357 160.454  90.887  1.00 87.82      A    C  
ATOM   4088  H   ILE A 444     171.037 162.733  92.439  1.00  0.00           H  
ATOM   4089  N   ASN A 445     169.066 165.378  89.883  1.00 95.54      A    N  
ATOM   4090  CA  ASN A 445     168.990 166.805  89.589  1.00 96.06      A    C  
ATOM   4091  C   ASN A 445     167.963 167.074  88.488  1.00 95.21      A    C  
ATOM   4092  O   ASN A 445     167.855 166.315  87.524  1.00 98.95      A    O  
ATOM   4093  CB  ASN A 445     170.387 167.418  89.287  1.00 94.94      A    C  
ATOM   4094  CG  ASN A 445     171.356 166.569  88.452  1.00 93.96      A    C  
ATOM   4095  ND2 ASN A 445     170.978 166.223  87.219  1.00 94.37      A    N  
ATOM   4096  OD1 ASN A 445     172.446 166.241  88.915  1.00 93.63      A    O  
ATOM   4097  H   ASN A 445     168.877 164.762  89.104  1.00  0.00           H  
ATOM   4098 HD22 ASN A 445     171.593 165.665  86.645  1.00  0.00           H  
ATOM   4099 HD21 ASN A 445     170.069 166.487  86.866  1.00  0.00           H  
ATOM   4100  N   PHE A 446     167.248 168.187  88.674  1.00 95.00      A    N  
ATOM   4101  CA  PHE A 446     166.216 168.719  87.793  1.00 95.12      A    C  
ATOM   4102  C   PHE A 446     165.946 170.176  88.181  1.00 99.00      A    C  
ATOM   4103  O   PHE A 446     166.302 170.590  89.285  1.00104.66      A    O  
ATOM   4104  CB  PHE A 446     164.936 167.845  87.840  1.00 95.30      A    C  
ATOM   4105  CG  PHE A 446     164.281 167.628  89.198  1.00 94.35      A    C  
ATOM   4106  CD1 PHE A 446     163.536 168.653  89.822  1.00 93.53      A    C  
ATOM   4107  CD2 PHE A 446     164.500 166.424  89.898  1.00 97.35      A    C  
ATOM   4108  CE1 PHE A 446     162.971 168.444  91.073  1.00 93.76      A    C  
ATOM   4109  CE2 PHE A 446     163.918 166.230  91.142  1.00 95.09      A    C  
ATOM   4110  CZ  PHE A 446     163.149 167.231  91.723  1.00 92.23      A    C  
ATOM   4111  H   PHE A 446     167.428 168.751  89.493  1.00  0.00           H  
ATOM   4112  N   LYS A 447     165.278 170.908  87.279  1.00109.32      A    N  
ATOM   4113  CA  LYS A 447     164.796 172.263  87.519  1.00110.46      A    C  
ATOM   4114  C   LYS A 447     163.414 172.390  86.871  1.00112.78      A    C  
ATOM   4115  O   LYS A 447     163.310 172.256  85.650  1.00116.54      A    O  
ATOM   4116  CB  LYS A 447     165.824 173.280  86.982  1.00110.40      A    C  
ATOM   4117  CG  LYS A 447     165.433 174.753  87.213  1.00112.53      A    C  
ATOM   4118  CD  LYS A 447     166.454 175.752  86.649  1.00114.68      A    C  
ATOM   4119  CE  LYS A 447     167.803 175.748  87.387  1.00114.91      A    C  
ATOM   4120  NZ  LYS A 447     168.693 176.808  86.884  1.00113.18      A    N1+
ATOM   4121  H   LYS A 447     165.023 170.504  86.388  1.00  0.00           H  
ATOM   4122  HZ1 LYS A 447     168.251 177.705  87.030  1.00  0.00           H  
ATOM   4123  HZ2 LYS A 447     169.572 176.779  87.381  1.00  0.00           H  
ATOM   4124  HZ3 LYS A 447     168.856 176.671  85.897  1.00  0.00           H  
ATOM   4125  N   ILE A 448     162.389 172.624  87.705  1.00104.92      A    N  
ATOM   4126  CA  ILE A 448     160.996 172.748  87.282  1.00105.69      A    C  
ATOM   4127  C   ILE A 448     160.501 174.137  87.722  1.00108.44      A    C  
ATOM   4128  O   ILE A 448     160.399 174.410  88.920  1.00109.71      A    O  
ATOM   4129  CB  ILE A 448     160.082 171.654  87.922  1.00105.20      A    C  
ATOM   4130  CG1 ILE A 448     160.626 170.218  87.760  1.00109.14      A    C  
ATOM   4131  CG2 ILE A 448     158.614 171.728  87.454  1.00105.09      A    C  
ATOM   4132  CD1 ILE A 448     160.775 169.728  86.315  1.00109.88      A    C  
ATOM   4133  H   ILE A 448     162.565 172.751  88.693  1.00  0.00           H  
ATOM   4134  N   GLU A 449     160.215 174.986  86.725  1.00115.95      A    N  
ATOM   4135  CA  GLU A 449     159.674 176.335  86.879  1.00114.20      A    C  
ATOM   4136  C   GLU A 449     158.189 176.319  87.293  1.00114.37      A    C  
ATOM   4137  O   GLU A 449     157.530 175.283  87.191  1.00120.59      A    O  
ATOM   4138  CB  GLU A 449     159.896 177.125  85.566  1.00110.45      A    C  
ATOM   4139  CG  GLU A 449     161.382 177.426  85.228  1.00113.74      A    C  
ATOM   4140  CD  GLU A 449     162.210 176.334  84.517  1.00116.99      A    C  
ATOM   4141  OE1 GLU A 449     161.634 175.328  84.047  1.00117.80      A    O  
ATOM   4142  OE2 GLU A 449     163.441 176.538  84.433  1.00116.48      A    O1-
ATOM   4143  H   GLU A 449     160.383 174.698  85.769  1.00  0.00           H  
ATOM   4144  N   ARG A 450     157.689 177.477  87.763  1.00109.92      A    N  
ATOM   4145  CA  ARG A 450     156.317 177.652  88.245  1.00110.63      A    C  
ATOM   4146  C   ARG A 450     155.265 177.350  87.154  1.00112.60      A    C  
ATOM   4147  O   ARG A 450     155.279 177.995  86.106  1.00110.76      A    O  
ATOM   4148  CB  ARG A 450     156.138 179.078  88.809  1.00110.40      A    C  
ATOM   4149  CG  ARG A 450     154.913 179.224  89.744  1.00110.54      A    C  
ATOM   4150  CD  ARG A 450     154.118 180.529  89.555  1.00112.05      A    C  
ATOM   4151  NE  ARG A 450     153.331 180.512  88.307  1.00113.24      A    N  
ATOM   4152  CZ  ARG A 450     152.460 181.440  87.869  1.00113.14      A    C  
ATOM   4153  NH1 ARG A 450     152.214 182.569  88.551  1.00111.64      A    N  
ATOM   4154  NH2 ARG A 450     151.818 181.224  86.714  1.00111.95      A    N1+
ATOM   4155  H   ARG A 450     158.286 178.290  87.816  1.00  0.00           H  
ATOM   4156  HE  ARG A 450     153.461 179.691  87.733  1.00  0.00           H  
ATOM   4157 HH12 ARG A 450     151.560 183.252  88.199  1.00  0.00           H  
ATOM   4158 HH11 ARG A 450     152.699 182.747  89.419  1.00  0.00           H  
ATOM   4159 HH22 ARG A 450     151.157 181.898  86.356  1.00  0.00           H  
ATOM   4160 HH21 ARG A 450     151.983 180.377  86.188  1.00  0.00           H  
ATOM   4161  N   GLY A 451     154.373 176.390  87.439  1.00108.30      A    N  
ATOM   4162  CA  GLY A 451     153.285 175.979  86.553  1.00104.98      A    C  
ATOM   4163  C   GLY A 451     153.606 174.717  85.740  1.00107.60      A    C  
ATOM   4164  O   GLY A 451     152.682 174.168  85.140  1.00108.16      A    O  
ATOM   4165  H   GLY A 451     154.437 175.908  88.323  1.00  0.00           H  
ATOM   4166  N   GLN A 452     154.864 174.239  85.722  1.00102.96      A    N  
ATOM   4167  CA  GLN A 452     155.258 173.032  84.990  1.00 98.74      A    C  
ATOM   4168  C   GLN A 452     154.948 171.734  85.753  1.00100.57      A    C  
ATOM   4169  O   GLN A 452     155.049 171.693  86.981  1.00 99.80      A    O  
ATOM   4170  CB  GLN A 452     156.750 173.092  84.611  1.00 98.10      A    C  
ATOM   4171  CG  GLN A 452     157.051 174.088  83.478  1.00 98.83      A    C  
ATOM   4172  CD  GLN A 452     158.510 174.047  83.015  1.00102.68      A    C  
ATOM   4173  NE2 GLN A 452     158.933 175.089  82.298  1.00100.04      A    N  
ATOM   4174  OE1 GLN A 452     159.245 173.095  83.278  1.00106.84      A    O  
ATOM   4175  H   GLN A 452     155.596 174.715  86.233  1.00  0.00           H  
ATOM   4176 HE22 GLN A 452     159.903 175.147  82.022  1.00  0.00           H  
ATOM   4177 HE21 GLN A 452     158.308 175.852  82.083  1.00  0.00           H  
ATOM   4178  N   LEU A 453     154.611 170.696  84.972  1.00 93.97      A    N  
ATOM   4179  CA  LEU A 453     154.374 169.328  85.416  1.00 93.76      A    C  
ATOM   4180  C   LEU A 453     155.644 168.486  85.204  1.00 92.49      A    C  
ATOM   4181  O   LEU A 453     156.189 168.481  84.098  1.00 88.68      A    O  
ATOM   4182  CB  LEU A 453     153.168 168.768  84.622  1.00 93.68      A    C  
ATOM   4183  CG  LEU A 453     152.768 167.302  84.926  1.00 90.46      A    C  
ATOM   4184  CD1 LEU A 453     152.427 167.096  86.415  1.00 87.42      A    C  
ATOM   4185  CD2 LEU A 453     151.624 166.835  83.999  1.00 89.65      A    C  
ATOM   4186  H   LEU A 453     154.557 170.839  83.970  1.00  0.00           H  
ATOM   4187  N   LEU A 454     156.049 167.756  86.256  1.00 91.18      A    N  
ATOM   4188  CA  LEU A 454     157.125 166.767  86.221  1.00 91.38      A    C  
ATOM   4189  C   LEU A 454     156.517 165.373  86.418  1.00 95.87      A    C  
ATOM   4190  O   LEU A 454     155.928 165.116  87.469  1.00 97.03      A    O  
ATOM   4191  CB  LEU A 454     158.171 167.107  87.311  1.00 92.46      A    C  
ATOM   4192  CG  LEU A 454     159.324 166.085  87.509  1.00 92.43      A    C  
ATOM   4193  CD1 LEU A 454     160.121 165.806  86.216  1.00 88.45      A    C  
ATOM   4194  CD2 LEU A 454     160.242 166.501  88.679  1.00 91.37      A    C  
ATOM   4195  H   LEU A 454     155.545 167.828  87.130  1.00  0.00           H  
ATOM   4196  N   ALA A 455     156.707 164.497  85.420  1.00 89.69      A    N  
ATOM   4197  CA  ALA A 455     156.334 163.088  85.490  1.00 87.41      A    C  
ATOM   4198  C   ALA A 455     157.548 162.250  85.907  1.00 88.09      A    C  
ATOM   4199  O   ALA A 455     158.451 162.038  85.096  1.00 91.10      A    O  
ATOM   4200  CB  ALA A 455     155.771 162.630  84.136  1.00 88.06      A    C  
ATOM   4201  H   ALA A 455     157.203 164.788  84.587  1.00  0.00           H  
ATOM   4202  N   VAL A 456     157.527 161.784  87.164  1.00 78.17      A    N  
ATOM   4203  CA  VAL A 456     158.485 160.821  87.702  1.00 80.83      A    C  
ATOM   4204  C   VAL A 456     157.999 159.397  87.369  1.00 79.91      A    C  
ATOM   4205  O   VAL A 456     156.823 159.091  87.562  1.00 82.97      A    O  
ATOM   4206  CB  VAL A 456     158.641 160.974  89.244  1.00 81.05      A    C  
ATOM   4207  CG1 VAL A 456     159.480 159.865  89.918  1.00 77.01      A    C  
ATOM   4208  CG2 VAL A 456     159.241 162.347  89.595  1.00 79.43      A    C  
ATOM   4209  H   VAL A 456     156.741 162.006  87.762  1.00  0.00           H  
ATOM   4210  N   ALA A 457     158.920 158.561  86.875  1.00 73.73      A    N  
ATOM   4211  CA  ALA A 457     158.660 157.179  86.483  1.00 76.78      A    C  
ATOM   4212  C   ALA A 457     159.873 156.297  86.811  1.00 74.70      A    C  
ATOM   4213  O   ALA A 457     160.932 156.805  87.179  1.00 75.82      A    O  
ATOM   4214  CB  ALA A 457     158.309 157.142  84.986  1.00 72.66      A    C  
ATOM   4215  H   ALA A 457     159.866 158.887  86.732  1.00  0.00           H  
ATOM   4216  N   GLY A 458     159.680 154.979  86.673  1.00 76.59      A    N  
ATOM   4217  CA  GLY A 458     160.684 153.971  86.991  1.00 78.89      A    C  
ATOM   4218  C   GLY A 458     159.977 152.703  87.478  1.00 79.68      A    C  
ATOM   4219  O   GLY A 458     158.763 152.688  87.702  1.00 81.14      A    O  
ATOM   4220  H   GLY A 458     158.778 154.636  86.375  1.00  0.00           H  
ATOM   4221  N   SER A 459     160.767 151.633  87.657  1.00 80.78      A    N  
ATOM   4222  CA  SER A 459     160.306 150.337  88.158  1.00 81.99      A    C  
ATOM   4223  C   SER A 459     160.126 150.343  89.694  1.00 84.41      A    C  
ATOM   4224  O   SER A 459     160.443 151.335  90.352  1.00 85.24      A    O  
ATOM   4225  CB  SER A 459     161.284 149.251  87.654  1.00 82.33      A    C  
ATOM   4226  OG  SER A 459     160.782 147.943  87.848  1.00 86.66      A    O  
ATOM   4227  H   SER A 459     161.756 151.709  87.469  1.00  0.00           H  
ATOM   4228  HG  SER A 459     160.020 147.816  87.275  1.00  0.00           H  
ATOM   4229  N   THR A 460     159.598 149.235  90.235  1.00 81.00      A    N  
ATOM   4230  CA  THR A 460     159.400 148.983  91.665  1.00 85.07      A    C  
ATOM   4231  C   THR A 460     160.740 149.032  92.433  1.00 84.23      A    C  
ATOM   4232  O   THR A 460     161.651 148.267  92.114  1.00 82.91      A    O  
ATOM   4233  CB  THR A 460     158.754 147.583  91.873  1.00 86.72      A    C  
ATOM   4234  CG2 THR A 460     158.639 147.104  93.333  1.00 85.09      A    C  
ATOM   4235  OG1 THR A 460     157.449 147.587  91.324  1.00 83.01      A    O  
ATOM   4236  H   THR A 460     159.357 148.470  89.620  1.00  0.00           H  
ATOM   4237  HG1 THR A 460     157.505 147.796  90.385  1.00  0.00           H  
ATOM   4238  N   GLY A 461     160.826 149.936  93.424  1.00 79.98      A    N  
ATOM   4239  CA  GLY A 461     162.010 150.112  94.265  1.00 80.65      A    C  
ATOM   4240  C   GLY A 461     163.073 151.043  93.649  1.00 85.01      A    C  
ATOM   4241  O   GLY A 461     164.187 151.080  94.170  1.00 87.18      A    O  
ATOM   4242  H   GLY A 461     160.030 150.528  93.625  1.00  0.00           H  
ATOM   4243  N   ALA A 462     162.761 151.785  92.568  1.00 72.64      A    N  
ATOM   4244  CA  ALA A 462     163.686 152.687  91.865  1.00 68.42      A    C  
ATOM   4245  C   ALA A 462     164.072 153.983  92.615  1.00 77.13      A    C  
ATOM   4246  O   ALA A 462     165.044 154.618  92.206  1.00 80.47      A    O  
ATOM   4247  CB  ALA A 462     163.109 153.022  90.481  1.00 68.89      A    C  
ATOM   4248  H   ALA A 462     161.828 151.723  92.184  1.00  0.00           H  
ATOM   4249  N   GLY A 463     163.337 154.349  93.678  1.00 76.24      A    N  
ATOM   4250  CA  GLY A 463     163.600 155.528  94.506  1.00 74.60      A    C  
ATOM   4251  C   GLY A 463     162.589 156.659  94.252  1.00 73.00      A    C  
ATOM   4252  O   GLY A 463     162.907 157.814  94.528  1.00 77.32      A    O  
ATOM   4253  H   GLY A 463     162.514 153.802  93.911  1.00  0.00           H  
ATOM   4254  N   LYS A 464     161.391 156.343  93.728  1.00 65.71      A    N  
ATOM   4255  CA  LYS A 464     160.317 157.284  93.384  1.00 60.70      A    C  
ATOM   4256  C   LYS A 464     159.713 157.985  94.618  1.00 59.02      A    C  
ATOM   4257  O   LYS A 464     159.608 159.212  94.614  1.00 66.48      A    O  
ATOM   4258  CB  LYS A 464     159.220 156.543  92.588  1.00 66.50      A    C  
ATOM   4259  CG  LYS A 464     159.719 155.892  91.280  1.00 58.96      A    C  
ATOM   4260  CD  LYS A 464     158.667 155.019  90.573  1.00 61.11      A    C  
ATOM   4261  CE  LYS A 464     158.236 153.788  91.394  1.00 64.86      A    C  
ATOM   4262  NZ  LYS A 464     157.335 152.898  90.642  1.00 68.47      A    N1+
ATOM   4263  H   LYS A 464     161.181 155.365  93.555  1.00  0.00           H  
ATOM   4264  HZ1 LYS A 464     157.059 152.132  91.251  1.00  0.00           H  
ATOM   4265  HZ2 LYS A 464     156.510 153.404  90.355  1.00  0.00           H  
ATOM   4266  HZ3 LYS A 464     157.814 152.531  89.830  1.00  0.00           H  
ATOM   4267  N   THR A 465     159.350 157.202  95.652  1.00 63.93      A    N  
ATOM   4268  CA  THR A 465     158.848 157.705  96.937  1.00 61.80      A    C  
ATOM   4269  C   THR A 465     159.964 158.344  97.788  1.00 68.85      A    C  
ATOM   4270  O   THR A 465     159.696 159.333  98.469  1.00 72.83      A    O  
ATOM   4271  CB  THR A 465     158.205 156.568  97.776  1.00 64.39      A    C  
ATOM   4272  CG2 THR A 465     157.743 156.944  99.199  1.00 58.36      A    C  
ATOM   4273  OG1 THR A 465     157.078 156.077  97.079  1.00 72.46      A    O  
ATOM   4274  H   THR A 465     159.429 156.197  95.567  1.00  0.00           H  
ATOM   4275  HG1 THR A 465     156.402 156.767  97.100  1.00  0.00           H  
ATOM   4276  N   SER A 466     161.189 157.790  97.712  1.00 72.55      A    N  
ATOM   4277  CA  SER A 466     162.372 158.289  98.422  1.00 66.83      A    C  
ATOM   4278  C   SER A 466     162.804 159.694  97.962  1.00 70.31      A    C  
ATOM   4279  O   SER A 466     163.314 160.455  98.781  1.00 73.65      A    O  
ATOM   4280  CB  SER A 466     163.529 157.283  98.273  1.00 65.74      A    C  
ATOM   4281  OG  SER A 466     163.289 156.119  99.042  1.00 72.90      A    O  
ATOM   4282  H   SER A 466     161.332 156.993  97.109  1.00  0.00           H  
ATOM   4283  HG  SER A 466     162.563 155.629  98.647  1.00  0.00           H  
ATOM   4284  N   LEU A 467     162.549 160.026  96.684  1.00 63.17      A    N  
ATOM   4285  CA  LEU A 467     162.748 161.353  96.101  1.00 60.53      A    C  
ATOM   4286  C   LEU A 467     161.795 162.414  96.689  1.00 63.30      A    C  
ATOM   4287  O   LEU A 467     162.237 163.535  96.935  1.00 70.20      A    O  
ATOM   4288  CB  LEU A 467     162.657 161.232  94.560  1.00 61.92      A    C  
ATOM   4289  CG  LEU A 467     162.744 162.547  93.752  1.00 59.80      A    C  
ATOM   4290  CD1 LEU A 467     164.000 163.367  94.100  1.00 64.15      A    C  
ATOM   4291  CD2 LEU A 467     162.632 162.274  92.237  1.00 63.22      A    C  
ATOM   4292  H   LEU A 467     162.148 159.334  96.066  1.00  0.00           H  
ATOM   4293  N   LEU A 468     160.526 162.042  96.936  1.00 63.15      A    N  
ATOM   4294  CA  LEU A 468     159.527 162.923  97.549  1.00 64.15      A    C  
ATOM   4295  C   LEU A 468     159.779 163.154  99.052  1.00 66.12      A    C  
ATOM   4296  O   LEU A 468     159.523 164.260  99.525  1.00 72.28      A    O  
ATOM   4297  CB  LEU A 468     158.102 162.382  97.296  1.00 67.26      A    C  
ATOM   4298  CG  LEU A 468     157.710 162.231  95.806  1.00 65.11      A    C  
ATOM   4299  CD1 LEU A 468     156.327 161.560  95.678  1.00 62.76      A    C  
ATOM   4300  CD2 LEU A 468     157.784 163.566  95.031  1.00 66.99      A    C  
ATOM   4301  H   LEU A 468     160.227 161.101  96.724  1.00  0.00           H  
ATOM   4302  N   MET A 469     160.324 162.142  99.757  1.00 72.87      A    N  
ATOM   4303  CA  MET A 469     160.795 162.250 101.143  1.00 69.51      A    C  
ATOM   4304  C   MET A 469     161.985 163.211 101.293  1.00 71.65      A    C  
ATOM   4305  O   MET A 469     162.020 163.962 102.266  1.00 72.49      A    O  
ATOM   4306  CB  MET A 469     161.170 160.856 101.692  1.00 68.41      A    C  
ATOM   4307  CG  MET A 469     159.981 159.914 101.934  1.00 71.73      A    C  
ATOM   4308  SD  MET A 469     158.983 160.327 103.392  1.00 91.59      A    S  
ATOM   4309  CE  MET A 469     157.548 161.107 102.612  1.00 75.11      A    C  
ATOM   4310  H   MET A 469     160.489 161.258  99.297  1.00  0.00           H  
ATOM   4311  N   VAL A 470     162.915 163.189 100.322  1.00 68.50      A    N  
ATOM   4312  CA  VAL A 470     164.068 164.089 100.253  1.00 68.24      A    C  
ATOM   4313  C   VAL A 470     163.662 165.566 100.079  1.00 72.39      A    C  
ATOM   4314  O   VAL A 470     164.180 166.408 100.811  1.00 77.26      A    O  
ATOM   4315  CB  VAL A 470     165.075 163.636  99.149  1.00 62.99      A    C  
ATOM   4316  CG1 VAL A 470     166.048 164.704  98.612  1.00 63.05      A    C  
ATOM   4317  CG2 VAL A 470     165.891 162.425  99.632  1.00 67.85      A    C  
ATOM   4318  H   VAL A 470     162.822 162.530  99.562  1.00  0.00           H  
ATOM   4319  N   ILE A 471     162.707 165.834  99.169  1.00 68.77      A    N  
ATOM   4320  CA  ILE A 471     162.143 167.162  98.897  1.00 67.79      A    C  
ATOM   4321  C   ILE A 471     161.421 167.780 100.117  1.00 69.06      A    C  
ATOM   4322  O   ILE A 471     161.584 168.972 100.365  1.00 73.77      A    O  
ATOM   4323  CB  ILE A 471     161.190 167.120  97.659  1.00 67.51      A    C  
ATOM   4324  CG1 ILE A 471     161.992 166.844  96.364  1.00 67.90      A    C  
ATOM   4325  CG2 ILE A 471     160.299 168.368  97.453  1.00 66.69      A    C  
ATOM   4326  CD1 ILE A 471     161.131 166.368  95.183  1.00 69.98      A    C  
ATOM   4327  H   ILE A 471     162.332 165.075  98.616  1.00  0.00           H  
ATOM   4328  N   MET A 472     160.680 166.958 100.880  1.00 75.99      A    N  
ATOM   4329  CA  MET A 472     159.992 167.366 102.111  1.00 75.94      A    C  
ATOM   4330  C   MET A 472     160.931 167.626 103.309  1.00 80.38      A    C  
ATOM   4331  O   MET A 472     160.507 168.290 104.254  1.00 84.76      A    O  
ATOM   4332  CB  MET A 472     158.952 166.294 102.484  1.00 75.32      A    C  
ATOM   4333  CG  MET A 472     157.755 166.226 101.526  1.00 82.51      A    C  
ATOM   4334  SD  MET A 472     156.707 164.762 101.738  1.00 99.19      A    S  
ATOM   4335  CE  MET A 472     156.138 165.007 103.443  1.00 83.40      A    C  
ATOM   4336  H   MET A 472     160.590 165.985 100.621  1.00  0.00           H  
ATOM   4337  N   GLY A 473     162.167 167.101 103.262  1.00 77.52      A    N  
ATOM   4338  CA  GLY A 473     163.142 167.191 104.351  1.00 74.81      A    C  
ATOM   4339  C   GLY A 473     163.033 166.006 105.327  1.00 81.43      A    C  
ATOM   4340  O   GLY A 473     163.789 165.963 106.298  1.00 83.98      A    O  
ATOM   4341  H   GLY A 473     162.451 166.586 102.440  1.00  0.00           H  
ATOM   4342  N   GLU A 474     162.126 165.044 105.072  1.00 86.18      A    N  
ATOM   4343  CA  GLU A 474     161.945 163.795 105.823  1.00 79.27      A    C  
ATOM   4344  C   GLU A 474     163.104 162.789 105.637  1.00 80.17      A    C  
ATOM   4345  O   GLU A 474     163.210 161.864 106.440  1.00 82.33      A    O  
ATOM   4346  CB  GLU A 474     160.582 163.151 105.442  1.00 82.98      A    C  
ATOM   4347  CG  GLU A 474     159.476 163.272 106.520  1.00 84.56      A    C  
ATOM   4348  CD  GLU A 474     158.883 164.669 106.784  1.00 89.36      A    C  
ATOM   4349  OE1 GLU A 474     159.137 165.601 105.989  1.00 90.34      A    O  
ATOM   4350  OE2 GLU A 474     158.161 164.782 107.800  1.00 87.74      A    O1-
ATOM   4351  H   GLU A 474     161.529 165.151 104.265  1.00  0.00           H  
ATOM   4352  N   LEU A 475     163.951 162.985 104.613  1.00 78.97      A    N  
ATOM   4353  CA  LEU A 475     165.170 162.219 104.373  1.00 75.35      A    C  
ATOM   4354  C   LEU A 475     166.286 163.217 104.040  1.00 74.82      A    C  
ATOM   4355  O   LEU A 475     166.368 163.685 102.906  1.00 74.04      A    O  
ATOM   4356  CB  LEU A 475     164.909 161.161 103.269  1.00 73.89      A    C  
ATOM   4357  CG  LEU A 475     166.130 160.311 102.834  1.00 73.68      A    C  
ATOM   4358  CD1 LEU A 475     166.780 159.553 104.012  1.00 77.98      A    C  
ATOM   4359  CD2 LEU A 475     165.759 159.368 101.668  1.00 73.65      A    C  
ATOM   4360  H   LEU A 475     163.784 163.757 103.981  1.00  0.00           H  
ATOM   4361  N   GLU A 476     167.108 163.542 105.051  1.00 88.79      A    N  
ATOM   4362  CA  GLU A 476     168.231 164.477 104.958  1.00 87.05      A    C  
ATOM   4363  C   GLU A 476     169.341 163.924 104.029  1.00 89.37      A    C  
ATOM   4364  O   GLU A 476     169.887 162.864 104.346  1.00 89.04      A    O  
ATOM   4365  CB  GLU A 476     168.786 164.716 106.379  1.00 86.95      A    C  
ATOM   4366  CG  GLU A 476     167.771 165.383 107.341  1.00 92.52      A    C  
ATOM   4367  CD  GLU A 476     168.288 165.664 108.764  1.00 94.92      A    C  
ATOM   4368  OE1 GLU A 476     169.436 165.280 109.084  1.00 99.24      A    O  
ATOM   4369  OE2 GLU A 476     167.502 166.265 109.529  1.00 91.87      A    O1-
ATOM   4370  H   GLU A 476     166.952 163.137 105.962  1.00  0.00           H  
ATOM   4371  N   PRO A 477     169.635 164.606 102.895  1.00 88.16      A    N  
ATOM   4372  CA  PRO A 477     170.658 164.136 101.945  1.00 88.93      A    C  
ATOM   4373  C   PRO A 477     172.093 164.347 102.466  1.00 91.88      A    C  
ATOM   4374  O   PRO A 477     172.407 165.418 102.987  1.00 96.25      A    O  
ATOM   4375  CB  PRO A 477     170.370 164.965 100.687  1.00 84.24      A    C  
ATOM   4376  CG  PRO A 477     169.813 166.279 101.204  1.00 83.75      A    C  
ATOM   4377  CD  PRO A 477     169.010 165.850 102.427  1.00 85.45      A    C  
ATOM   4378  N   SER A 478     172.933 163.312 102.305  1.00 89.72      A    N  
ATOM   4379  CA  SER A 478     174.351 163.310 102.678  1.00 87.57      A    C  
ATOM   4380  C   SER A 478     175.242 164.201 101.787  1.00 88.66      A    C  
ATOM   4381  O   SER A 478     176.324 164.589 102.227  1.00 88.78      A    O  
ATOM   4382  CB  SER A 478     174.863 161.856 102.658  1.00 85.57      A    C  
ATOM   4383  OG  SER A 478     174.366 161.147 103.775  1.00 89.27      A    O  
ATOM   4384  H   SER A 478     172.596 162.470 101.862  1.00  0.00           H  
ATOM   4385  HG  SER A 478     174.780 161.495 104.568  1.00  0.00           H  
ATOM   4386  N   GLU A 479     174.774 164.506 100.566  1.00 91.38      A    N  
ATOM   4387  CA  GLU A 479     175.453 165.338  99.575  1.00 91.91      A    C  
ATOM   4388  C   GLU A 479     174.417 166.018  98.667  1.00 97.57      A    C  
ATOM   4389  O   GLU A 479     173.317 165.493  98.490  1.00 99.64      A    O  
ATOM   4390  CB  GLU A 479     176.526 164.498  98.833  1.00 92.27      A    C  
ATOM   4391  CG  GLU A 479     177.072 165.083  97.504  1.00 96.73      A    C  
ATOM   4392  CD  GLU A 479     178.158 164.249  96.803  1.00 99.32      A    C  
ATOM   4393  OE1 GLU A 479     178.532 163.172  97.320  1.00 98.05      A    O  
ATOM   4394  OE2 GLU A 479     178.604 164.716  95.732  1.00 98.42      A    O1-
ATOM   4395  H   GLU A 479     173.867 164.159 100.286  1.00  0.00           H  
ATOM   4396  N   GLY A 480     174.803 167.176  98.109  1.00 97.98      A    N  
ATOM   4397  CA  GLY A 480     173.965 168.000  97.246  1.00 97.44      A    C  
ATOM   4398  C   GLY A 480     173.161 169.003  98.082  1.00 98.52      A    C  
ATOM   4399  O   GLY A 480     173.443 169.229  99.261  1.00101.14      A    O  
ATOM   4400  H   GLY A 480     175.728 167.529  98.309  1.00  0.00           H  
ATOM   4401  N   LYS A 481     172.172 169.635  97.434  1.00 98.21      A    N  
ATOM   4402  CA  LYS A 481     171.375 170.723  97.998  1.00 98.75      A    C  
ATOM   4403  C   LYS A 481     170.003 170.811  97.318  1.00 98.88      A    C  
ATOM   4404  O   LYS A 481     169.844 170.378  96.175  1.00 96.47      A    O  
ATOM   4405  CB  LYS A 481     172.164 172.053  97.924  1.00 98.03      A    C  
ATOM   4406  CG  LYS A 481     172.669 172.421  96.515  1.00 97.39      A    C  
ATOM   4407  CD  LYS A 481     173.472 173.727  96.465  1.00 99.11      A    C  
ATOM   4408  CE  LYS A 481     172.591 174.984  96.513  1.00101.52      A    C  
ATOM   4409  NZ  LYS A 481     173.382 176.199  96.258  1.00100.56      A    N1+
ATOM   4410  H   LYS A 481     171.982 169.408  96.468  1.00  0.00           H  
ATOM   4411  HZ1 LYS A 481     173.804 176.128  95.342  1.00  0.00           H  
ATOM   4412  HZ2 LYS A 481     172.782 177.010  96.289  1.00  0.00           H  
ATOM   4413  HZ3 LYS A 481     174.106 176.285  96.957  1.00  0.00           H  
ATOM   4414  N   ILE A 482     169.043 171.376  98.067  1.00100.36      A    N  
ATOM   4415  CA  ILE A 482     167.642 171.536  97.685  1.00 97.83      A    C  
ATOM   4416  C   ILE A 482     167.252 173.007  97.932  1.00 97.60      A    C  
ATOM   4417  O   ILE A 482     167.601 173.558  98.978  1.00 98.46      A    O  
ATOM   4418  CB  ILE A 482     166.713 170.635  98.559  1.00 94.43      A    C  
ATOM   4419  CG1 ILE A 482     167.123 169.144  98.497  1.00 93.35      A    C  
ATOM   4420  CG2 ILE A 482     165.217 170.790  98.199  1.00 94.92      A    C  
ATOM   4421  CD1 ILE A 482     166.356 168.251  99.478  1.00 95.46      A    C  
ATOM   4422  H   ILE A 482     169.276 171.720  98.987  1.00  0.00           H  
ATOM   4423  N   LYS A 483     166.530 173.605  96.972  1.00 99.69      A    N  
ATOM   4424  CA  LYS A 483     166.047 174.986  97.031  1.00 98.52      A    C  
ATOM   4425  C   LYS A 483     164.591 175.043  96.551  1.00 99.55      A    C  
ATOM   4426  O   LYS A 483     164.318 174.625  95.425  1.00103.24      A    O  
ATOM   4427  CB  LYS A 483     166.936 175.882  96.141  1.00101.97      A    C  
ATOM   4428  CG  LYS A 483     168.334 176.191  96.706  1.00101.68      A    C  
ATOM   4429  CD  LYS A 483     169.295 176.812  95.670  1.00103.55      A    C  
ATOM   4430  CE  LYS A 483     168.767 178.037  94.894  1.00105.00      A    C  
ATOM   4431  NZ  LYS A 483     168.444 179.177  95.772  1.00102.19      A    N1+
ATOM   4432  H   LYS A 483     166.285 173.089  96.137  1.00  0.00           H  
ATOM   4433  HZ1 LYS A 483     169.272 179.466  96.273  1.00  0.00           H  
ATOM   4434  HZ2 LYS A 483     168.104 179.947  95.213  1.00  0.00           H  
ATOM   4435  HZ3 LYS A 483     167.731 178.901  96.432  1.00  0.00           H  
ATOM   4436  N   HIS A 484     163.710 175.598  97.402  1.00 96.83      A    N  
ATOM   4437  CA  HIS A 484     162.298 175.896  97.134  1.00 95.92      A    C  
ATOM   4438  C   HIS A 484     161.664 176.637  98.331  1.00100.50      A    C  
ATOM   4439  O   HIS A 484     162.312 176.817  99.363  1.00103.13      A    O  
ATOM   4440  CB  HIS A 484     161.494 174.628  96.744  1.00 94.16      A    C  
ATOM   4441  CG  HIS A 484     161.542 173.466  97.703  1.00 94.70      A    C  
ATOM   4442  CD2 HIS A 484     162.152 172.238  97.599  1.00 96.05      A    C  
ATOM   4443  ND1 HIS A 484     160.896 173.460  98.928  1.00 94.29      A    N  
ATOM   4444  CE1 HIS A 484     161.149 172.281  99.500  1.00 94.16      A    C  
ATOM   4445  NE2 HIS A 484     161.909 171.492  98.751  1.00 96.85      A    N  
ATOM   4446  H   HIS A 484     164.032 175.900  98.312  1.00  0.00           H  
ATOM   4447  HD1 HIS A 484     160.328 174.202  99.317  1.00  0.00           H  
ATOM   4448  N   SER A 485     160.394 177.049  98.162  1.00101.69      A    N  
ATOM   4449  CA  SER A 485     159.559 177.681  99.187  1.00 99.42      A    C  
ATOM   4450  C   SER A 485     159.080 176.647 100.224  1.00100.24      A    C  
ATOM   4451  O   SER A 485     158.951 175.466  99.897  1.00101.03      A    O  
ATOM   4452  CB  SER A 485     158.369 178.375  98.485  1.00 98.02      A    C  
ATOM   4453  OG  SER A 485     157.547 179.094  99.387  1.00102.13      A    O  
ATOM   4454  H   SER A 485     159.933 176.856  97.285  1.00  0.00           H  
ATOM   4455  HG  SER A 485     158.031 179.863  99.700  1.00  0.00           H  
ATOM   4456  N   GLY A 486     158.801 177.119 101.450  1.00 98.38      A    N  
ATOM   4457  CA  GLY A 486     158.341 176.295 102.569  1.00 97.15      A    C  
ATOM   4458  C   GLY A 486     156.905 175.766 102.397  1.00 99.22      A    C  
ATOM   4459  O   GLY A 486     156.546 174.812 103.087  1.00 99.08      A    O  
ATOM   4460  H   GLY A 486     158.915 178.106 101.639  1.00  0.00           H  
ATOM   4461  N   ARG A 487     156.094 176.349 101.492  1.00103.89      A    N  
ATOM   4462  CA  ARG A 487     154.740 175.881 101.184  1.00100.26      A    C  
ATOM   4463  C   ARG A 487     154.777 174.623 100.305  1.00 99.92      A    C  
ATOM   4464  O   ARG A 487     155.328 174.663  99.203  1.00100.53      A    O  
ATOM   4465  CB  ARG A 487     153.914 176.985 100.499  1.00101.17      A    C  
ATOM   4466  CG  ARG A 487     153.794 178.283 101.318  1.00 98.31      A    C  
ATOM   4467  CD  ARG A 487     152.711 179.247 100.794  1.00101.84      A    C  
ATOM   4468  NE  ARG A 487     153.019 179.802  99.463  1.00103.51      A    N  
ATOM   4469  CZ  ARG A 487     153.842 180.829  99.173  1.00103.73      A    C  
ATOM   4470  NH1 ARG A 487     154.512 181.502 100.121  1.00 95.85      A    N  
ATOM   4471  NH2 ARG A 487     153.996 181.191  97.893  1.00103.03      A    N1+
ATOM   4472  H   ARG A 487     156.441 177.119 100.937  1.00  0.00           H  
ATOM   4473  HE  ARG A 487     152.560 179.337  98.694  1.00  0.00           H  
ATOM   4474 HH12 ARG A 487     155.126 182.268  99.882  1.00  0.00           H  
ATOM   4475 HH11 ARG A 487     154.406 181.242 101.091  1.00  0.00           H  
ATOM   4476 HH22 ARG A 487     154.603 181.959  97.649  1.00  0.00           H  
ATOM   4477 HH21 ARG A 487     153.491 180.712  97.160  1.00  0.00           H  
ATOM   4478  N   ILE A 488     154.167 173.542 100.812  1.00 88.18      A    N  
ATOM   4479  CA  ILE A 488     154.141 172.235 100.166  1.00 86.47      A    C  
ATOM   4480  C   ILE A 488     152.883 171.460 100.605  1.00 88.12      A    C  
ATOM   4481  O   ILE A 488     152.396 171.658 101.720  1.00 89.16      A    O  
ATOM   4482  CB  ILE A 488     155.433 171.425 100.504  1.00 87.56      A    C  
ATOM   4483  CG1 ILE A 488     155.674 170.248  99.532  1.00 87.52      A    C  
ATOM   4484  CG2 ILE A 488     155.529 170.955 101.974  1.00 83.94      A    C  
ATOM   4485  CD1 ILE A 488     157.139 169.789  99.494  1.00 89.96      A    C  
ATOM   4486  H   ILE A 488     153.731 173.586 101.722  1.00  0.00           H  
ATOM   4487  N   SER A 489     152.392 170.590  99.712  1.00 85.18      A    N  
ATOM   4488  CA  SER A 489     151.285 169.664  99.951  1.00 83.11      A    C  
ATOM   4489  C   SER A 489     151.712 168.259  99.490  1.00 84.90      A    C  
ATOM   4490  O   SER A 489     152.566 168.140  98.609  1.00 84.85      A    O  
ATOM   4491  CB  SER A 489     150.031 170.184  99.220  1.00 74.68      A    C  
ATOM   4492  OG  SER A 489     148.909 169.364  99.474  1.00 76.11      A    O  
ATOM   4493  H   SER A 489     152.841 170.502  98.811  1.00  0.00           H  
ATOM   4494  HG  SER A 489     148.152 169.715  98.993  1.00  0.00           H  
ATOM   4495  N   PHE A 490     151.127 167.223 100.114  1.00 77.51      A    N  
ATOM   4496  CA  PHE A 490     151.548 165.831  99.949  1.00 74.91      A    C  
ATOM   4497  C   PHE A 490     150.347 164.871  99.913  1.00 79.77      A    C  
ATOM   4498  O   PHE A 490     149.329 165.127 100.555  1.00 84.98      A    O  
ATOM   4499  CB  PHE A 490     152.555 165.494 101.074  1.00 74.78      A    C  
ATOM   4500  CG  PHE A 490     153.122 164.082 101.098  1.00 78.07      A    C  
ATOM   4501  CD1 PHE A 490     153.719 163.526  99.945  1.00 79.49      A    C  
ATOM   4502  CD2 PHE A 490     153.166 163.359 102.309  1.00 77.03      A    C  
ATOM   4503  CE1 PHE A 490     154.311 162.273 100.002  1.00 82.36      A    C  
ATOM   4504  CE2 PHE A 490     153.775 162.112 102.348  1.00 79.12      A    C  
ATOM   4505  CZ  PHE A 490     154.342 161.572 101.199  1.00 81.92      A    C  
ATOM   4506  H   PHE A 490     150.395 167.389 100.790  1.00  0.00           H  
ATOM   4507  N   CYS A 491     150.519 163.764  99.173  1.00 80.03      A    N  
ATOM   4508  CA  CYS A 491     149.562 162.674  99.036  1.00 76.38      A    C  
ATOM   4509  C   CYS A 491     150.363 161.380  98.821  1.00 83.17      A    C  
ATOM   4510  O   CYS A 491     150.760 161.093  97.693  1.00 83.10      A    O  
ATOM   4511  CB  CYS A 491     148.529 162.959  97.920  1.00 74.72      A    C  
ATOM   4512  SG  CYS A 491     147.335 161.603  97.709  1.00 88.57      A    S  
ATOM   4513  H   CYS A 491     151.385 163.644  98.666  1.00  0.00           H  
ATOM   4514  HG  CYS A 491     148.217 160.708  97.253  1.00  0.00           H  
ATOM   4515  N   SER A 492     150.604 160.647  99.919  1.00 79.21      A    N  
ATOM   4516  CA  SER A 492     151.314 159.364  99.971  1.00 76.79      A    C  
ATOM   4517  C   SER A 492     150.518 158.184  99.371  1.00 79.49      A    C  
ATOM   4518  O   SER A 492     149.290 158.251  99.288  1.00 83.39      A    O  
ATOM   4519  CB  SER A 492     151.693 159.096 101.444  1.00 78.54      A    C  
ATOM   4520  OG  SER A 492     150.569 159.077 102.302  1.00 81.25      A    O  
ATOM   4521  H   SER A 492     150.247 160.964 100.809  1.00  0.00           H  
ATOM   4522  HG  SER A 492     150.074 158.262 102.168  1.00  0.00           H  
ATOM   4523  N   GLN A 493     151.244 157.101  99.024  1.00 70.80      A    N  
ATOM   4524  CA  GLN A 493     150.689 155.796  98.626  1.00 72.05      A    C  
ATOM   4525  C   GLN A 493     149.772 155.153  99.687  1.00 72.86      A    C  
ATOM   4526  O   GLN A 493     148.726 154.614  99.327  1.00 80.31      A    O  
ATOM   4527  CB  GLN A 493     151.828 154.826  98.228  1.00 69.36      A    C  
ATOM   4528  CG  GLN A 493     152.321 155.017  96.784  1.00 71.47      A    C  
ATOM   4529  CD  GLN A 493     153.530 154.137  96.448  1.00 68.72      A    C  
ATOM   4530  NE2 GLN A 493     153.331 153.106  95.624  1.00 69.92      A    N  
ATOM   4531  OE1 GLN A 493     154.645 154.388  96.907  1.00 69.86      A    O  
ATOM   4532  H   GLN A 493     152.252 157.147  99.083  1.00  0.00           H  
ATOM   4533 HE22 GLN A 493     154.106 152.510  95.359  1.00  0.00           H  
ATOM   4534 HE21 GLN A 493     152.411 152.903  95.267  1.00  0.00           H  
ATOM   4535  N   PHE A 494     150.168 155.247 100.969  1.00 73.38      A    N  
ATOM   4536  CA  PHE A 494     149.367 154.828 102.119  1.00 73.48      A    C  
ATOM   4537  C   PHE A 494     148.386 155.945 102.506  1.00 81.36      A    C  
ATOM   4538  O   PHE A 494     148.817 156.964 103.043  1.00 87.36      A    O  
ATOM   4539  CB  PHE A 494     150.309 154.427 103.279  1.00 77.07      A    C  
ATOM   4540  CG  PHE A 494     149.624 154.038 104.581  1.00 88.08      A    C  
ATOM   4541  CD1 PHE A 494     149.018 152.769 104.708  1.00 84.43      A    C  
ATOM   4542  CD2 PHE A 494     149.452 154.984 105.615  1.00 85.29      A    C  
ATOM   4543  CE1 PHE A 494     148.319 152.446 105.865  1.00 82.97      A    C  
ATOM   4544  CE2 PHE A 494     148.750 154.641 106.763  1.00 82.78      A    C  
ATOM   4545  CZ  PHE A 494     148.191 153.376 106.889  1.00 85.27      A    C  
ATOM   4546  H   PHE A 494     151.043 155.704 101.183  1.00  0.00           H  
ATOM   4547  N   SER A 495     147.093 155.741 102.211  1.00 70.37      A    N  
ATOM   4548  CA  SER A 495     146.029 156.708 102.480  1.00 68.40      A    C  
ATOM   4549  C   SER A 495     145.570 156.635 103.948  1.00 69.81      A    C  
ATOM   4550  O   SER A 495     144.694 155.832 104.273  1.00 75.04      A    O  
ATOM   4551  CB  SER A 495     144.863 156.454 101.503  1.00 70.72      A    C  
ATOM   4552  OG  SER A 495     145.190 156.937 100.216  1.00 70.76      A    O  
ATOM   4553  H   SER A 495     146.812 154.880 101.768  1.00  0.00           H  
ATOM   4554  HG  SER A 495     145.950 156.449  99.886  1.00  0.00           H  
ATOM   4555  N   TRP A 496     146.177 157.476 104.803  1.00 66.99      A    N  
ATOM   4556  CA  TRP A 496     145.793 157.641 106.206  1.00 70.26      A    C  
ATOM   4557  C   TRP A 496     144.502 158.469 106.333  1.00 66.35      A    C  
ATOM   4558  O   TRP A 496     144.412 159.546 105.741  1.00 68.50      A    O  
ATOM   4559  CB  TRP A 496     146.959 158.276 106.994  1.00 68.16      A    C  
ATOM   4560  CG  TRP A 496     146.693 158.574 108.444  1.00 65.74      A    C  
ATOM   4561  CD1 TRP A 496     146.522 157.649 109.416  1.00 71.06      A    C  
ATOM   4562  CD2 TRP A 496     146.514 159.871 109.093  1.00 62.93      A    C  
ATOM   4563  CE2 TRP A 496     146.242 159.650 110.478  1.00 69.48      A    C  
ATOM   4564  CE3 TRP A 496     146.563 161.217 108.656  1.00 61.07      A    C  
ATOM   4565  NE1 TRP A 496     146.254 158.278 110.615  1.00 70.12      A    N  
ATOM   4566  CZ2 TRP A 496     146.045 160.707 111.385  1.00 72.07      A    C  
ATOM   4567  CZ3 TRP A 496     146.378 162.285 109.557  1.00 62.97      A    C  
ATOM   4568  CH2 TRP A 496     146.125 162.031 110.919  1.00 70.47      A    C  
ATOM   4569  H   TRP A 496     146.915 158.079 104.468  1.00  0.00           H  
ATOM   4570  HE1 TRP A 496     146.095 157.777 111.478  1.00  0.00           H  
ATOM   4571  N   ILE A 497     143.552 157.952 107.125  1.00 73.84      A    N  
ATOM   4572  CA  ILE A 497     142.277 158.593 107.433  1.00 73.99      A    C  
ATOM   4573  C   ILE A 497     142.206 158.802 108.955  1.00 79.76      A    C  
ATOM   4574  O   ILE A 497     142.276 157.826 109.706  1.00 83.19      A    O  
ATOM   4575  CB  ILE A 497     141.075 157.704 106.985  1.00 75.05      A    C  
ATOM   4576  CG1 ILE A 497     141.064 157.433 105.460  1.00 75.83      A    C  
ATOM   4577  CG2 ILE A 497     139.695 158.218 107.455  1.00 76.33      A    C  
ATOM   4578  CD1 ILE A 497     140.854 158.669 104.572  1.00 71.17      A    C  
ATOM   4579  H   ILE A 497     143.717 157.070 107.587  1.00  0.00           H  
ATOM   4580  N   MET A 498     142.055 160.071 109.372  1.00 85.67      A    N  
ATOM   4581  CA  MET A 498     141.848 160.450 110.770  1.00 81.79      A    C  
ATOM   4582  C   MET A 498     140.375 160.207 111.185  1.00 87.93      A    C  
ATOM   4583  O   MET A 498     139.490 160.355 110.337  1.00 90.72      A    O  
ATOM   4584  CB  MET A 498     142.271 161.924 110.982  1.00 80.00      A    C  
ATOM   4585  CG  MET A 498     141.534 162.980 110.135  1.00 89.19      A    C  
ATOM   4586  SD  MET A 498     141.883 164.706 110.570  1.00106.49      A    S  
ATOM   4587  CE  MET A 498     143.614 164.841 110.052  1.00 88.75      A    C  
ATOM   4588  H   MET A 498     141.976 160.814 108.693  1.00  0.00           H  
ATOM   4589  N   PRO A 499     140.127 159.885 112.480  1.00 97.05      A    N  
ATOM   4590  CA  PRO A 499     138.770 159.876 113.070  1.00 96.00      A    C  
ATOM   4591  C   PRO A 499     137.976 161.180 112.864  1.00 97.03      A    C  
ATOM   4592  O   PRO A 499     138.542 162.263 113.027  1.00 99.91      A    O  
ATOM   4593  CB  PRO A 499     139.023 159.633 114.570  1.00 92.48      A    C  
ATOM   4594  CG  PRO A 499     140.347 158.900 114.626  1.00 94.66      A    C  
ATOM   4595  CD  PRO A 499     141.134 159.518 113.480  1.00 96.10      A    C  
ATOM   4596  N   GLY A 500     136.687 161.038 112.524  1.00 91.06      A    N  
ATOM   4597  CA  GLY A 500     135.771 162.158 112.320  1.00 92.12      A    C  
ATOM   4598  C   GLY A 500     135.117 162.065 110.939  1.00 92.49      A    C  
ATOM   4599  O   GLY A 500     135.215 161.056 110.244  1.00 94.16      A    O  
ATOM   4600  H   GLY A 500     136.309 160.110 112.386  1.00  0.00           H  
ATOM   4601  N   THR A 501     134.409 163.139 110.570  1.00 93.51      A    N  
ATOM   4602  CA  THR A 501     133.592 163.263 109.360  1.00 92.24      A    C  
ATOM   4603  C   THR A 501     134.444 163.372 108.071  1.00 92.92      A    C  
ATOM   4604  O   THR A 501     135.571 163.866 108.144  1.00 94.54      A    O  
ATOM   4605  CB  THR A 501     132.711 164.538 109.481  1.00 95.47      A    C  
ATOM   4606  CG2 THR A 501     131.673 164.728 108.372  1.00 96.09      A    C  
ATOM   4607  OG1 THR A 501     131.992 164.519 110.701  1.00 93.07      A    O  
ATOM   4608  H   THR A 501     134.416 163.951 111.175  1.00  0.00           H  
ATOM   4609  HG1 THR A 501     132.605 164.681 111.424  1.00  0.00           H  
ATOM   4610  N   ILE A 502     133.901 162.944 106.910  1.00 85.79      A    N  
ATOM   4611  CA  ILE A 502     134.547 163.087 105.590  1.00 81.60      A    C  
ATOM   4612  C   ILE A 502     134.893 164.544 105.217  1.00 87.16      A    C  
ATOM   4613  O   ILE A 502     135.971 164.779 104.669  1.00 90.94      A    O  
ATOM   4614  CB  ILE A 502     133.733 162.409 104.431  1.00 82.60      A    C  
ATOM   4615  CG1 ILE A 502     133.921 160.876 104.502  1.00 86.23      A    C  
ATOM   4616  CG2 ILE A 502     134.051 162.919 102.997  1.00 83.27      A    C  
ATOM   4617  CD1 ILE A 502     133.180 160.071 103.423  1.00 85.77      A    C  
ATOM   4618  H   ILE A 502     132.976 162.536 106.912  1.00  0.00           H  
ATOM   4619  N   LYS A 503     133.999 165.489 105.554  1.00 94.01      A    N  
ATOM   4620  CA  LYS A 503     134.221 166.919 105.358  1.00 92.22      A    C  
ATOM   4621  C   LYS A 503     135.375 167.455 106.228  1.00 91.74      A    C  
ATOM   4622  O   LYS A 503     136.215 168.173 105.696  1.00 90.45      A    O  
ATOM   4623  CB  LYS A 503     132.895 167.685 105.552  1.00 93.06      A    C  
ATOM   4624  CG  LYS A 503     132.983 169.176 105.170  1.00 92.92      A    C  
ATOM   4625  CD  LYS A 503     131.612 169.863 105.015  1.00 91.78      A    C  
ATOM   4626  CE  LYS A 503     130.894 170.186 106.337  1.00 95.42      A    C  
ATOM   4627  NZ  LYS A 503     131.544 171.290 107.068  1.00 94.09      A    N1+
ATOM   4628  H   LYS A 503     133.128 165.219 105.988  1.00  0.00           H  
ATOM   4629  HZ1 LYS A 503     131.552 172.118 106.489  1.00  0.00           H  
ATOM   4630  HZ2 LYS A 503     131.032 171.480 107.918  1.00  0.00           H  
ATOM   4631  HZ3 LYS A 503     132.492 171.031 107.298  1.00  0.00           H  
ATOM   4632  N   GLU A 504     135.438 167.046 107.510  1.00 93.58      A    N  
ATOM   4633  CA  GLU A 504     136.497 167.402 108.468  1.00 98.93      A    C  
ATOM   4634  C   GLU A 504     137.915 166.941 108.072  1.00 98.75      A    C  
ATOM   4635  O   GLU A 504     138.874 167.640 108.405  1.00 94.52      A    O  
ATOM   4636  CB  GLU A 504     136.136 166.870 109.870  1.00 94.56      A    C  
ATOM   4637  CG  GLU A 504     134.927 167.588 110.512  1.00 95.07      A    C  
ATOM   4638  CD  GLU A 504     134.435 166.989 111.843  1.00 99.23      A    C  
ATOM   4639  OE1 GLU A 504     134.840 165.856 112.193  1.00 97.80      A    O  
ATOM   4640  OE2 GLU A 504     133.618 167.679 112.489  1.00100.21      A    O1-
ATOM   4641  H   GLU A 504     134.724 166.424 107.861  1.00  0.00           H  
ATOM   4642  N   ASN A 505     138.024 165.805 107.356  1.00 88.94      A    N  
ATOM   4643  CA  ASN A 505     139.274 165.313 106.761  1.00 81.73      A    C  
ATOM   4644  C   ASN A 505     139.780 166.263 105.658  1.00 82.59      A    C  
ATOM   4645  O   ASN A 505     140.961 166.607 105.670  1.00 89.65      A    O  
ATOM   4646  CB  ASN A 505     139.064 163.880 106.200  1.00 81.88      A    C  
ATOM   4647  CG  ASN A 505     139.209 162.757 107.234  1.00 85.24      A    C  
ATOM   4648  ND2 ASN A 505     138.221 162.571 108.111  1.00 82.08      A    N  
ATOM   4649  OD1 ASN A 505     140.210 162.043 107.227  1.00 89.26      A    O  
ATOM   4650  H   ASN A 505     137.187 165.283 107.137  1.00  0.00           H  
ATOM   4651 HD22 ASN A 505     138.296 161.837 108.803  1.00  0.00           H  
ATOM   4652 HD21 ASN A 505     137.391 163.151 108.098  1.00  0.00           H  
ATOM   4653  N   ILE A 506     138.887 166.656 104.733  1.00 75.68      A    N  
ATOM   4654  CA  ILE A 506     139.220 167.406 103.519  1.00 77.22      A    C  
ATOM   4655  C   ILE A 506     139.482 168.908 103.757  1.00 83.07      A    C  
ATOM   4656  O   ILE A 506     140.444 169.433 103.196  1.00 84.03      A    O  
ATOM   4657  CB  ILE A 506     138.121 167.209 102.426  1.00 79.70      A    C  
ATOM   4658  CG1 ILE A 506     138.130 165.741 101.929  1.00 78.85      A    C  
ATOM   4659  CG2 ILE A 506     138.195 168.178 101.219  1.00 79.36      A    C  
ATOM   4660  CD1 ILE A 506     136.870 165.326 101.155  1.00 79.51      A    C  
ATOM   4661  H   ILE A 506     137.926 166.352 104.815  1.00  0.00           H  
ATOM   4662  N   ILE A 507     138.623 169.570 104.553  1.00 95.94      A    N  
ATOM   4663  CA  ILE A 507     138.605 171.033 104.697  1.00 96.40      A    C  
ATOM   4664  C   ILE A 507     139.736 171.606 105.578  1.00 94.96      A    C  
ATOM   4665  O   ILE A 507     139.992 172.807 105.502  1.00 94.86      A    O  
ATOM   4666  CB  ILE A 507     137.240 171.552 105.245  1.00 95.50      A    C  
ATOM   4667  CG1 ILE A 507     136.981 171.214 106.740  1.00 95.14      A    C  
ATOM   4668  CG2 ILE A 507     136.095 171.131 104.294  1.00 94.96      A    C  
ATOM   4669  CD1 ILE A 507     135.650 171.722 107.310  1.00 96.30      A    C  
ATOM   4670  H   ILE A 507     137.861 169.070 104.994  1.00  0.00           H  
ATOM   4671  N   GLY A 509     140.383 170.766 106.405  1.00 99.16      A    N  
ATOM   4672  CA  GLY A 509     141.407 171.207 107.350  1.00 97.09      A    C  
ATOM   4673  C   GLY A 509     140.746 171.971 108.506  1.00102.23      A    C  
ATOM   4674  O   GLY A 509     139.780 171.487 109.098  1.00100.47      A    O  
ATOM   4675  H   GLY A 509     140.123 169.791 106.423  1.00  0.00           H  
ATOM   4676  N   VAL A 510     141.299 173.149 108.831  1.00113.43      A    N  
ATOM   4677  CA  VAL A 510     140.812 174.042 109.887  1.00113.74      A    C  
ATOM   4678  C   VAL A 510     139.898 175.174 109.365  1.00113.10      A    C  
ATOM   4679  O   VAL A 510     139.148 175.730 110.167  1.00109.82      A    O  
ATOM   4680  CB  VAL A 510     142.000 174.700 110.647  1.00113.10      A    C  
ATOM   4681  CG1 VAL A 510     142.830 173.651 111.409  1.00109.99      A    C  
ATOM   4682  CG2 VAL A 510     142.911 175.596 109.778  1.00107.77      A    C  
ATOM   4683  H   VAL A 510     142.101 173.480 108.314  1.00  0.00           H  
ATOM   4684  N   SER A 511     139.973 175.500 108.061  1.00113.71      A    N  
ATOM   4685  CA  SER A 511     139.286 176.636 107.444  1.00111.94      A    C  
ATOM   4686  C   SER A 511     138.338 176.156 106.335  1.00110.26      A    C  
ATOM   4687  O   SER A 511     138.793 175.586 105.341  1.00112.29      A    O  
ATOM   4688  CB  SER A 511     140.341 177.652 106.947  1.00111.39      A    C  
ATOM   4689  OG  SER A 511     141.176 177.134 105.928  1.00111.58      A    O  
ATOM   4690  H   SER A 511     140.583 174.978 107.449  1.00  0.00           H  
ATOM   4691  HG  SER A 511     140.626 176.897 105.176  1.00  0.00           H  
ATOM   4692  N   TYR A 512     137.032 176.413 106.523  1.00110.49      A    N  
ATOM   4693  CA  TYR A 512     135.993 176.058 105.560  1.00112.27      A    C  
ATOM   4694  C   TYR A 512     135.777 177.177 104.530  1.00110.77      A    C  
ATOM   4695  O   TYR A 512     135.737 178.353 104.894  1.00110.47      A    O  
ATOM   4696  CB  TYR A 512     134.679 175.726 106.303  1.00111.21      A    C  
ATOM   4697  CG  TYR A 512     133.574 175.174 105.411  1.00113.46      A    C  
ATOM   4698  CD1 TYR A 512     133.818 174.012 104.651  1.00114.78      A    C  
ATOM   4699  CD2 TYR A 512     132.319 175.813 105.316  1.00113.36      A    C  
ATOM   4700  CE1 TYR A 512     132.822 173.480 103.816  1.00114.01      A    C  
ATOM   4701  CE2 TYR A 512     131.321 175.286 104.469  1.00113.78      A    C  
ATOM   4702  CZ  TYR A 512     131.571 174.114 103.725  1.00113.12      A    C  
ATOM   4703  OH  TYR A 512     130.614 173.586 102.910  1.00112.57      A    O  
ATOM   4704  H   TYR A 512     136.728 176.901 107.353  1.00  0.00           H  
ATOM   4705  HH  TYR A 512     129.864 174.176 102.766  1.00  0.00           H  
ATOM   4706  N   ASP A 513     135.588 176.757 103.273  1.00108.62      A    N  
ATOM   4707  CA  ASP A 513     135.198 177.585 102.142  1.00109.29      A    C  
ATOM   4708  C   ASP A 513     134.192 176.745 101.345  1.00112.18      A    C  
ATOM   4709  O   ASP A 513     134.561 175.689 100.829  1.00115.12      A    O  
ATOM   4710  CB  ASP A 513     136.426 178.040 101.307  1.00108.37      A    C  
ATOM   4711  CG  ASP A 513     136.170 178.903 100.053  1.00110.38      A    C  
ATOM   4712  OD1 ASP A 513     135.042 179.416  99.873  1.00112.87      A    O  
ATOM   4713  OD2 ASP A 513     137.159 179.108  99.317  1.00111.20      A    O1-
ATOM   4714  H   ASP A 513     135.655 175.769 103.071  1.00  0.00           H  
ATOM   4715  N   GLU A 514     132.944 177.238 101.276  1.00114.29      A    N  
ATOM   4716  CA  GLU A 514     131.820 176.614 100.576  1.00111.11      A    C  
ATOM   4717  C   GLU A 514     132.082 176.416  99.071  1.00109.03      A    C  
ATOM   4718  O   GLU A 514     131.792 175.339  98.555  1.00113.28      A    O  
ATOM   4719  CB  GLU A 514     130.542 177.446 100.848  1.00114.70      A    C  
ATOM   4720  CG  GLU A 514     129.233 176.930 100.200  1.00115.25      A    C  
ATOM   4721  CD  GLU A 514     128.719 175.602 100.778  1.00117.10      A    C  
ATOM   4722  OE1 GLU A 514     128.595 175.513 102.020  1.00114.70      A    O  
ATOM   4723  OE2 GLU A 514     128.439 174.689  99.969  1.00118.35      A    O1-
ATOM   4724  H   GLU A 514     132.742 178.117 101.730  1.00  0.00           H  
ATOM   4725  N   TYR A 515     132.647 177.441  98.407  1.00104.41      A    N  
ATOM   4726  CA  TYR A 515     132.928 177.431  96.971  1.00108.15      A    C  
ATOM   4727  C   TYR A 515     134.011 176.410  96.576  1.00110.36      A    C  
ATOM   4728  O   TYR A 515     133.790 175.635  95.644  1.00111.23      A    O  
ATOM   4729  CB  TYR A 515     133.272 178.859  96.495  1.00106.42      A    C  
ATOM   4730  CG  TYR A 515     133.501 178.987  94.998  1.00105.06      A    C  
ATOM   4731  CD1 TYR A 515     132.397 179.009  94.120  1.00109.42      A    C  
ATOM   4732  CD2 TYR A 515     134.810 179.053  94.476  1.00104.61      A    C  
ATOM   4733  CE1 TYR A 515     132.600 179.089  92.728  1.00111.09      A    C  
ATOM   4734  CE2 TYR A 515     135.013 179.131  93.084  1.00108.02      A    C  
ATOM   4735  CZ  TYR A 515     133.908 179.147  92.210  1.00110.65      A    C  
ATOM   4736  OH  TYR A 515     134.108 179.217  90.862  1.00109.08      A    O  
ATOM   4737  H   TYR A 515     132.905 178.279  98.910  1.00  0.00           H  
ATOM   4738  HH  TYR A 515     133.291 179.221  90.358  1.00  0.00           H  
ATOM   4739  N   ARG A 516     135.143 176.417  97.302  1.00102.65      A    N  
ATOM   4740  CA  ARG A 516     136.273 175.519  97.060  1.00 99.21      A    C  
ATOM   4741  C   ARG A 516     135.954 174.050  97.384  1.00 98.76      A    C  
ATOM   4742  O   ARG A 516     136.411 173.174  96.650  1.00104.13      A    O  
ATOM   4743  CB  ARG A 516     137.508 176.015  97.835  1.00 97.96      A    C  
ATOM   4744  CG  ARG A 516     138.811 175.252  97.515  1.00 99.36      A    C  
ATOM   4745  CD  ARG A 516     140.014 175.670  98.373  1.00 99.17      A    C  
ATOM   4746  NE  ARG A 516     140.470 177.044  98.098  1.00103.63      A    N  
ATOM   4747  CZ  ARG A 516     141.581 177.637  98.577  1.00102.88      A    C  
ATOM   4748  NH1 ARG A 516     142.441 176.994  99.382  1.00102.42      A    N  
ATOM   4749  NH2 ARG A 516     141.836 178.907  98.241  1.00100.70      A    N1+
ATOM   4750  H   ARG A 516     135.249 177.082  98.057  1.00  0.00           H  
ATOM   4751  HE  ARG A 516     139.847 177.598  97.527  1.00  0.00           H  
ATOM   4752 HH12 ARG A 516     143.259 177.463  99.742  1.00  0.00           H  
ATOM   4753 HH11 ARG A 516     142.284 176.021  99.614  1.00  0.00           H  
ATOM   4754 HH22 ARG A 516     142.665 179.371  98.584  1.00  0.00           H  
ATOM   4755 HH21 ARG A 516     141.196 179.417  97.649  1.00  0.00           H  
ATOM   4756  N   TYR A 517     135.175 173.808  98.454  1.00 91.52      A    N  
ATOM   4757  CA  TYR A 517     134.796 172.466  98.896  1.00 88.10      A    C  
ATOM   4758  C   TYR A 517     133.948 171.709  97.858  1.00 91.58      A    C  
ATOM   4759  O   TYR A 517     134.251 170.552  97.578  1.00 95.61      A    O  
ATOM   4760  CB  TYR A 517     134.129 172.520 100.287  1.00 89.65      A    C  
ATOM   4761  CG  TYR A 517     133.681 171.166 100.814  1.00 89.92      A    C  
ATOM   4762  CD1 TYR A 517     134.638 170.163 101.080  1.00 91.78      A    C  
ATOM   4763  CD2 TYR A 517     132.310 170.888 100.992  1.00 91.71      A    C  
ATOM   4764  CE1 TYR A 517     134.226 168.882 101.490  1.00 93.94      A    C  
ATOM   4765  CE2 TYR A 517     131.900 169.608 101.412  1.00 92.68      A    C  
ATOM   4766  CZ  TYR A 517     132.856 168.601 101.648  1.00 94.55      A    C  
ATOM   4767  OH  TYR A 517     132.458 167.356 102.040  1.00 96.08      A    O  
ATOM   4768  H   TYR A 517     134.833 174.579  99.013  1.00  0.00           H  
ATOM   4769  HH  TYR A 517     131.500 167.270 102.113  1.00  0.00           H  
ATOM   4770  N   ARG A 518     132.943 172.381  97.272  1.00 96.37      A    N  
ATOM   4771  CA  ARG A 518     132.103 171.813  96.214  1.00 98.55      A    C  
ATOM   4772  C   ARG A 518     132.829 171.670  94.863  1.00 99.74      A    C  
ATOM   4773  O   ARG A 518     132.436 170.808  94.081  1.00105.27      A    O  
ATOM   4774  CB  ARG A 518     130.797 172.628  96.078  1.00 97.31      A    C  
ATOM   4775  CG  ARG A 518     129.951 172.712  97.366  1.00 97.94      A    C  
ATOM   4776  CD  ARG A 518     129.647 171.353  98.019  1.00100.35      A    C  
ATOM   4777  NE  ARG A 518     128.769 171.497  99.191  1.00103.96      A    N  
ATOM   4778  CZ  ARG A 518     128.332 170.514 100.000  1.00103.42      A    C  
ATOM   4779  NH1 ARG A 518     128.611 169.220  99.772  1.00102.76      A    N  
ATOM   4780  NH2 ARG A 518     127.605 170.842 101.074  1.00 99.98      A    N1+
ATOM   4781  H   ARG A 518     132.751 173.337  97.541  1.00  0.00           H  
ATOM   4782  HE  ARG A 518     128.534 172.453  99.434  1.00  0.00           H  
ATOM   4783 HH12 ARG A 518     128.335 168.506 100.433  1.00  0.00           H  
ATOM   4784 HH11 ARG A 518     129.151 168.958  98.961  1.00  0.00           H  
ATOM   4785 HH22 ARG A 518     127.276 170.129 101.708  1.00  0.00           H  
ATOM   4786 HH21 ARG A 518     127.398 171.813 101.267  1.00  0.00           H  
ATOM   4787  N   SER A 519     133.882 172.472  94.623  1.00 89.91      A    N  
ATOM   4788  CA  SER A 519     134.719 172.392  93.424  1.00 89.66      A    C  
ATOM   4789  C   SER A 519     135.630 171.147  93.418  1.00 92.10      A    C  
ATOM   4790  O   SER A 519     135.671 170.451  92.403  1.00 96.29      A    O  
ATOM   4791  CB  SER A 519     135.510 173.707  93.259  1.00 92.87      A    C  
ATOM   4792  OG  SER A 519     136.275 173.719  92.069  1.00 92.50      A    O  
ATOM   4793  H   SER A 519     134.147 173.165  95.309  1.00  0.00           H  
ATOM   4794  HG  SER A 519     136.998 173.095  92.161  1.00  0.00           H  
ATOM   4795  N   VAL A 520     136.328 170.878  94.539  1.00 90.26      A    N  
ATOM   4796  CA  VAL A 520     137.243 169.735  94.663  1.00 90.42      A    C  
ATOM   4797  C   VAL A 520     136.515 168.380  94.779  1.00 93.87      A    C  
ATOM   4798  O   VAL A 520     137.043 167.390  94.277  1.00100.66      A    O  
ATOM   4799  CB  VAL A 520     138.236 169.865  95.855  1.00 85.03      A    C  
ATOM   4800  CG1 VAL A 520     139.152 171.091  95.699  1.00 87.00      A    C  
ATOM   4801  CG2 VAL A 520     137.603 169.820  97.260  1.00 87.75      A    C  
ATOM   4802  H   VAL A 520     136.254 171.488  95.343  1.00  0.00           H  
ATOM   4803  N   ILE A 521     135.318 168.361  95.393  1.00 84.02      A    N  
ATOM   4804  CA  ILE A 521     134.455 167.180  95.509  1.00 80.29      A    C  
ATOM   4805  C   ILE A 521     133.909 166.703  94.143  1.00 82.54      A    C  
ATOM   4806  O   ILE A 521     133.858 165.495  93.909  1.00 88.67      A    O  
ATOM   4807  CB  ILE A 521     133.296 167.437  96.526  1.00 77.33      A    C  
ATOM   4808  CG1 ILE A 521     133.806 167.425  97.989  1.00 80.62      A    C  
ATOM   4809  CG2 ILE A 521     132.030 166.563  96.381  1.00 79.13      A    C  
ATOM   4810  CD1 ILE A 521     134.267 166.062  98.528  1.00 83.80      A    C  
ATOM   4811  H   ILE A 521     134.955 169.215  95.794  1.00  0.00           H  
ATOM   4812  N   LYS A 522     133.571 167.657  93.256  1.00 85.09      A    N  
ATOM   4813  CA  LYS A 522     133.169 167.400  91.871  1.00 88.65      A    C  
ATOM   4814  C   LYS A 522     134.320 166.877  90.998  1.00 89.13      A    C  
ATOM   4815  O   LYS A 522     134.119 165.904  90.274  1.00 91.11      A    O  
ATOM   4816  CB  LYS A 522     132.544 168.675  91.267  1.00 88.74      A    C  
ATOM   4817  CG  LYS A 522     131.121 168.920  91.781  1.00 90.85      A    C  
ATOM   4818  CD  LYS A 522     130.507 170.242  91.308  1.00 89.06      A    C  
ATOM   4819  CE  LYS A 522     129.095 170.442  91.884  1.00 89.31      A    C  
ATOM   4820  NZ  LYS A 522     128.484 171.699  91.421  1.00 88.32      A    N1+
ATOM   4821  H   LYS A 522     133.636 168.629  93.525  1.00  0.00           H  
ATOM   4822  HZ1 LYS A 522     128.412 171.686  90.414  1.00  0.00           H  
ATOM   4823  HZ2 LYS A 522     127.562 171.790  91.823  1.00  0.00           H  
ATOM   4824  HZ3 LYS A 522     129.057 172.479  91.709  1.00  0.00           H  
ATOM   4825  N   ALA A 523     135.500 167.514  91.099  1.00 86.29      A    N  
ATOM   4826  CA  ALA A 523     136.698 167.169  90.326  1.00 88.02      A    C  
ATOM   4827  C   ALA A 523     137.347 165.827  90.718  1.00 86.48      A    C  
ATOM   4828  O   ALA A 523     138.005 165.221  89.873  1.00 88.75      A    O  
ATOM   4829  CB  ALA A 523     137.713 168.310  90.457  1.00 88.50      A    C  
ATOM   4830  H   ALA A 523     135.584 168.310  91.715  1.00  0.00           H  
ATOM   4831  N   CYS A 524     137.142 165.388  91.972  1.00 82.96      A    N  
ATOM   4832  CA  CYS A 524     137.641 164.120  92.513  1.00 82.59      A    C  
ATOM   4833  C   CYS A 524     136.663 162.946  92.294  1.00 84.22      A    C  
ATOM   4834  O   CYS A 524     137.014 161.834  92.681  1.00 89.02      A    O  
ATOM   4835  CB  CYS A 524     138.001 164.243  94.011  1.00 78.14      A    C  
ATOM   4836  SG  CYS A 524     139.503 165.244  94.208  1.00 88.43      A    S  
ATOM   4837  H   CYS A 524     136.608 165.962  92.611  1.00  0.00           H  
ATOM   4838  HG  CYS A 524     138.934 166.404  93.863  1.00  0.00           H  
ATOM   4839  N   GLN A 525     135.482 163.181  91.685  1.00 89.23      A    N  
ATOM   4840  CA  GLN A 525     134.437 162.176  91.403  1.00 87.25      A    C  
ATOM   4841  C   GLN A 525     133.765 161.582  92.668  1.00 87.08      A    C  
ATOM   4842  O   GLN A 525     133.212 160.484  92.611  1.00 90.87      A    O  
ATOM   4843  CB  GLN A 525     134.935 161.104  90.376  1.00 84.57      A    C  
ATOM   4844  CG  GLN A 525     134.680 161.408  88.882  1.00 84.84      A    C  
ATOM   4845  CD  GLN A 525     135.090 162.807  88.423  1.00 89.53      A    C  
ATOM   4846  NE2 GLN A 525     136.394 163.056  88.307  1.00 91.19      A    N  
ATOM   4847  OE1 GLN A 525     134.237 163.655  88.173  1.00 91.68      A    O  
ATOM   4848  H   GLN A 525     135.272 164.120  91.375  1.00  0.00           H  
ATOM   4849 HE22 GLN A 525     136.709 163.973  88.025  1.00  0.00           H  
ATOM   4850 HE21 GLN A 525     137.073 162.340  88.515  1.00  0.00           H  
ATOM   4851  N   LEU A 526     133.807 162.323  93.790  1.00 78.72      A    N  
ATOM   4852  CA  LEU A 526     133.310 161.892  95.100  1.00 78.63      A    C  
ATOM   4853  C   LEU A 526     131.781 161.955  95.271  1.00 77.39      A    C  
ATOM   4854  O   LEU A 526     131.282 161.271  96.163  1.00 77.11      A    O  
ATOM   4855  CB  LEU A 526     134.026 162.712  96.201  1.00 78.24      A    C  
ATOM   4856  CG  LEU A 526     135.406 162.136  96.581  1.00 74.53      A    C  
ATOM   4857  CD1 LEU A 526     136.269 163.163  97.335  1.00 79.39      A    C  
ATOM   4858  CD2 LEU A 526     135.282 160.814  97.369  1.00 72.33      A    C  
ATOM   4859  H   LEU A 526     134.244 163.234  93.761  1.00  0.00           H  
ATOM   4860  N   GLU A 527     131.063 162.745  94.448  1.00 90.09      A    N  
ATOM   4861  CA  GLU A 527     129.611 162.949  94.569  1.00 92.30      A    C  
ATOM   4862  C   GLU A 527     128.748 161.680  94.460  1.00 96.09      A    C  
ATOM   4863  O   GLU A 527     127.766 161.578  95.195  1.00 93.80      A    O  
ATOM   4864  CB  GLU A 527     129.112 164.016  93.575  1.00 89.69      A    C  
ATOM   4865  CG  GLU A 527     129.583 165.441  93.925  1.00 93.90      A    C  
ATOM   4866  CD  GLU A 527     128.814 166.560  93.202  1.00100.32      A    C  
ATOM   4867  OE1 GLU A 527     128.368 166.340  92.054  1.00102.33      A    O  
ATOM   4868  OE2 GLU A 527     128.691 167.642  93.818  1.00 98.70      A    O1-
ATOM   4869  H   GLU A 527     131.534 163.280  93.733  1.00  0.00           H  
ATOM   4870  N   GLU A 528     129.128 160.736  93.579  1.00104.28      A    N  
ATOM   4871  CA  GLU A 528     128.433 159.457  93.400  1.00100.61      A    C  
ATOM   4872  C   GLU A 528     128.492 158.558  94.649  1.00 99.40      A    C  
ATOM   4873  O   GLU A 528     127.476 157.967  95.014  1.00100.85      A    O  
ATOM   4874  CB  GLU A 528     128.946 158.758  92.121  1.00 98.08      A    C  
ATOM   4875  CG  GLU A 528     128.354 157.346  91.878  1.00100.89      A    C  
ATOM   4876  CD  GLU A 528     128.728 156.673  90.547  1.00106.36      A    C  
ATOM   4877  OE1 GLU A 528     129.405 157.308  89.708  1.00105.42      A    O  
ATOM   4878  OE2 GLU A 528     128.323 155.499  90.397  1.00107.03      A    O1-
ATOM   4879  H   GLU A 528     129.952 160.883  93.014  1.00  0.00           H  
ATOM   4880  N   ASP A 529     129.670 158.504  95.290  1.00 93.99      A    N  
ATOM   4881  CA  ASP A 529     129.933 157.755  96.521  1.00 92.86      A    C  
ATOM   4882  C   ASP A 529     129.231 158.366  97.742  1.00 94.76      A    C  
ATOM   4883  O   ASP A 529     128.626 157.624  98.516  1.00 94.70      A    O  
ATOM   4884  CB  ASP A 529     131.442 157.583  96.812  1.00 90.90      A    C  
ATOM   4885  CG  ASP A 529     132.232 157.034  95.617  1.00 93.07      A    C  
ATOM   4886  OD1 ASP A 529     132.740 157.857  94.823  1.00 94.14      A    O  
ATOM   4887  OD2 ASP A 529     132.195 155.798  95.430  1.00 94.12      A    O1-
ATOM   4888  H   ASP A 529     130.457 159.019  94.918  1.00  0.00           H  
ATOM   4889  N   ILE A 530     129.307 159.703  97.873  1.00 97.30      A    N  
ATOM   4890  CA  ILE A 530     128.683 160.471  98.953  1.00 92.93      A    C  
ATOM   4891  C   ILE A 530     127.144 160.402  98.936  1.00 94.05      A    C  
ATOM   4892  O   ILE A 530     126.554 160.275 100.006  1.00 93.36      A    O  
ATOM   4893  CB  ILE A 530     129.221 161.945  99.015  1.00 93.10      A    C  
ATOM   4894  CG1 ILE A 530     130.429 162.060  99.979  1.00 99.64      A    C  
ATOM   4895  CG2 ILE A 530     128.199 163.045  99.390  1.00 94.75      A    C  
ATOM   4896  CD1 ILE A 530     131.647 161.200  99.613  1.00 99.63      A    C  
ATOM   4897  H   ILE A 530     129.836 160.236  97.195  1.00  0.00           H  
ATOM   4898  N   SER A 531     126.526 160.430  97.742  1.00100.44      A    N  
ATOM   4899  CA  SER A 531     125.071 160.350  97.571  1.00100.28      A    C  
ATOM   4900  C   SER A 531     124.435 159.025  98.045  1.00103.02      A    C  
ATOM   4901  O   SER A 531     123.263 159.038  98.423  1.00103.43      A    O  
ATOM   4902  CB  SER A 531     124.697 160.694  96.113  1.00 95.77      A    C  
ATOM   4903  OG  SER A 531     124.969 159.642  95.207  1.00 96.00      A    O  
ATOM   4904  H   SER A 531     127.074 160.538  96.899  1.00  0.00           H  
ATOM   4905  HG  SER A 531     125.919 159.502  95.165  1.00  0.00           H  
ATOM   4906  N   LYS A 532     125.218 157.932  98.032  1.00103.84      A    N  
ATOM   4907  CA  LYS A 532     124.803 156.586  98.432  1.00103.29      A    C  
ATOM   4908  C   LYS A 532     124.924 156.325  99.946  1.00104.84      A    C  
ATOM   4909  O   LYS A 532     124.327 155.358 100.418  1.00105.32      A    O  
ATOM   4910  CB  LYS A 532     125.622 155.559  97.623  1.00100.59      A    C  
ATOM   4911  CG  LYS A 532     125.282 155.568  96.121  1.00101.74      A    C  
ATOM   4912  CD  LYS A 532     126.190 154.644  95.297  1.00105.31      A    C  
ATOM   4913  CE  LYS A 532     125.910 154.754  93.790  1.00102.83      A    C  
ATOM   4914  NZ  LYS A 532     126.794 153.878  93.000  1.00102.70      A    N1+
ATOM   4915  H   LYS A 532     126.175 158.019  97.718  1.00  0.00           H  
ATOM   4916  HZ1 LYS A 532     126.631 152.913  93.247  1.00  0.00           H  
ATOM   4917  HZ2 LYS A 532     126.609 154.013  92.015  1.00  0.00           H  
ATOM   4918  HZ3 LYS A 532     127.757 154.118  93.184  1.00  0.00           H  
ATOM   4919  N   PHE A 533     125.667 157.173 100.681  1.00100.69      A    N  
ATOM   4920  CA  PHE A 533     125.808 157.093 102.138  1.00102.36      A    C  
ATOM   4921  C   PHE A 533     124.552 157.606 102.868  1.00105.95      A    C  
ATOM   4922  O   PHE A 533     123.839 158.463 102.341  1.00101.57      A    O  
ATOM   4923  CB  PHE A 533     127.061 157.876 102.584  1.00103.20      A    C  
ATOM   4924  CG  PHE A 533     128.411 157.395 102.063  1.00105.42      A    C  
ATOM   4925  CD1 PHE A 533     128.692 156.023 101.867  1.00104.98      A    C  
ATOM   4926  CD2 PHE A 533     129.470 158.320 101.940  1.00105.44      A    C  
ATOM   4927  CE1 PHE A 533     129.961 155.618 101.475  1.00100.91      A    C  
ATOM   4928  CE2 PHE A 533     130.733 157.897 101.549  1.00103.92      A    C  
ATOM   4929  CZ  PHE A 533     130.975 156.552 101.308  1.00101.27      A    C  
ATOM   4930  H   PHE A 533     126.130 157.951 100.230  1.00  0.00           H  
ATOM   4931  N   ALA A 534     124.321 157.058 104.075  1.00117.85      A    N  
ATOM   4932  CA  ALA A 534     123.121 157.241 104.900  1.00116.56      A    C  
ATOM   4933  C   ALA A 534     122.771 158.692 105.283  1.00119.45      A    C  
ATOM   4934  O   ALA A 534     121.584 159.001 105.387  1.00118.68      A    O  
ATOM   4935  CB  ALA A 534     123.253 156.371 106.159  1.00111.26      A    C  
ATOM   4936  H   ALA A 534     124.980 156.380 104.429  1.00  0.00           H
[truncated: 546,435 more chars]
