# Supplementary material for: Target Identification with Live-Cell Photoaffinity Labeling and Mechanism of Action Elucidation of ARN23765, a Highly Potent CFTR Corrector
Source: J Med Chem. 2025 Feb 10;68(4):4596–618. doi: 10.1021/acs.jmedchem.4c02654 (PMC11873939; doi:10.1021/acs.jmedchem.4c02654)
Supplement: Supplementary file 9 — jm4c02654_si_009.csv [file jm4c02654_si_009.csv]

Compound #	Structure_SMILES	Monoisotopic Weight	Structure Mol Formula	HS-YFP assay in CFBE41o- cells EC50	HS-YFP assay in CFBE41o- cells Emax
1	CN(C(=O)c1cccc(c1)n2nc(c3CCC[C@H](Oc4ccc(cc4)C#C)c23)C(F)(F)F)c5ccc6OC(F)(F)Oc6c5	595.15	C31 H22 F5 N3 O4	3.3 nM	3
2	CN(C(=O)c1cccc(c1)n2nc(c3CCC[C@H](Oc4ccc(cc4)C(=O)O)c23)C(F)(F)F)c5ccc(cc5)C6(N=N6)C(F)(F)F	643.16	C31 H23 F6 N5 O4	24 nM	1.2
PAP_1	CN(C(=O)c1cccc(c1)n2nc(c3CCC[C@H](Oc4ccc(cc4)C(=O)NCCC5(CCC#C)N=N5)c23)C(F)(F)F)c6ccc7OC(F)(F)Oc7c6	734.22	C37 H31 F5 N6 O5	<3 nM	2.8
PAP_2	CN(C(=O)c1cccc(c1)n2nc(c3CCC[C@H](Oc4ccc(cc4)C#C)c23)C(F)(F)F)c5ccc(cc5)C6(N=N6)C(F)(F)F	623.17	C32 H23 F6 N5 O2	385 nM	2.1
PAP_1 DS-biot	C[C@H]1NC(=O)N[C@H]1CCCCCC(=O)NCCOCCOCCOCCn2cc(CCC3(CCNC(=O)c4ccc(O[C@H]5CCCc6c5n(nc6C(F)(F)F)c7cccc(c7)C(=O)N(C)c8ccc9OC(F)(F)Oc9c8)cc4)N=N3)nn2	1148.48	C55 H65 F5 N12 O10	122 nM	2.7
PAP_2 DS-biot	C[C@H]1NC(=O)N[C@H]1CCCCCC(=O)NCCOCCOCCOCCn2cc(nn2)c3ccc(OC4CCCc5c4n(nc5C(F)(F)F)c6cccc(c6)C(=O)N(C)c7ccc(cc7)C8(N=N8)C(F)(F)F)cc3	1037.43	C50 H57 F6 N11 O7	480 nM	1.4
PAP_N1 DS-biot	C[C@H]1NC(=O)N[C@H]1CCCCCC(=O)NCCOCCOCCOCCn2cc(CCC3(CCNC(=O)c4ccc(O[C@H]5CCCc6c5n(nc6C(F)(F)F)c7cccc(c7)C(=O)Nc8ccc9OC(F)(F)Oc9c8)cc4)N=N3)nn2	1134.47	C54 H63 F5 N12 O10	no activity @ 10mM
PAP_N2 DS-biot	C[C@H]1NC(=O)N[C@H]1CCCCCC(=O)NCCOCCOCCOCCn2cc(nn2)c3ccc(OC4CCCc5c4n(nc5C(F)(F)F)c6cccc(c6)C(=O)Nc7ccc(cc7)C8(N=N8)C(F)(F)F)cc3	1023.41	C49 H55 F6 N11 O7	no activity @ 10mM
